# Supplementary material for: 4-(4-Chloro­phen­yl)-5-[1-(4-chloro­phenyl)-2-methyl-2-nitro­prop­yl]-1,2,3-selenadiazole
Source: Acta Crystallogr Sect E Struct Rep Online. 2008 Jan 4;64(Pt 2):o349. doi: 10.1107/S1600536807067487 (PMC2960371; doi:10.1107/S1600536807067487)
Supplement: Supplementary file 1 [file e-64-0o349-sup1.cif]

##############################################################################
###                                                                        ###
###        Electronic paper (Acta Crystallographica Section E)             ###
###                                                                        ###
##############################################################################
#                                                                            #
# This CIF contains the data in a paper accepted for publication in Acta     #
# Crystallographica Section E. It conforms to the requirements of Notes      #
# for Authors for Section E, and has been peer reviewed under the auspices   #
# of the IUCr Commission on Journals.                                        #
#                                                                            #
# Full details of the Crystallographic Information File format               #
# are given in the paper "The Crystallographic Information File (CIF):       #
# a New Standard Archive File for Crystallography" by S. R. Hall, F. H.      #
# Allen and I. D. Brown [Acta Cryst. (1991), A47, 655-685].                  #
#                                                                            #
# The current version of the core CIF dictionary is obtainable from          #
# ftp://ftp.iucr.org/pub/cif_core.dic. The current version number is 2.1.    #
#                                                                            #
# Software is freely available for graphical display of the structure(s) in  #
# this CIF.  For information consult the CIF home page http://www.iucr.org/  #
# cif/home.html                                                              #
#                                                                            #
##############################################################################
                                             
data_global
_audit_creation_method     SHELXL97
_journal_date_recd_electronic     2007-12-10
_journal_date_accepted     2007-12-18
_journal_name_full     'Acta Crystallographica, Section E'
_journal_year     2008
_journal_volume     64
_journal_issue      2
_journal_page_first     o349
_journal_page_last     o349
_journal_paper_category     QO
_journal_coeditor_code     IS2267
_publ_contact_author_name     'V.Manivannan'
_publ_contact_author_address
;
Department of Physics
Presidency College
Chennai 600 005
India
;
_publ_contact_author_email     manivan_1999@yahoo.com
_publ_contact_author_fax     ?
_publ_contact_author_phone     '04426187785'
_publ_section_title
;\
4-(4-Chlorophenyl)-5-[1-(4-chlorophenyl)-2-methyl-2-nitropropyl]-1,2,3-\
selenadiazole
;
loop_
    _publ_author_name
    _publ_author_address
    'A. Marx'
;
Department of Physics
Presidency College
Chennai 600 005
India
;
    'S. Saravanan'
;
Department of Organic Chemistry
School of Chemistry
Madurai Kamarajar University
Madurai 625 021
India
;
    'S. Muthusubramanian'
;
Department of Organic Chemistry
School of Chemistry
Madurai Kamarajar University
Madurai 625 021
India
;
    'V. Manivannan'
;
Department of Physics
Presidency College
Chennai 600 005
India
;
    'Nigam P. Rath'
;
Department of Chemistry and Biochemistry
University of Missouri- St. Louis
8001 Natural Bridge Road
St. Louis, MO 63121
USA
;
data_I
_audit_creation_method     SHELXL-97
_chemical_name_systematic
;
4-(4-Chlorophenyl)-5-[1-(4-chlorophenyl)-2-methyl-2-nitropropyl]-1,2,3-
selenadiazole
;
_chemical_name_common     ?
_chemical_formula_moiety     'C18 H15 Cl2 N3 O2 Se'
_chemical_formula_sum     'C18 H15 Cl2 N3 O2 Se'
_chemical_formula_iupac     'C18 H15 Cl2 N3 O2 Se'
_chemical_formula_weight     455.19
_chemical_melting_point     ?
_symmetry_cell_setting     'triclinic'
_symmetry_space_group_name_H-M     'P -1'
_symmetry_space_group_name_Hall     '-P 1'
loop_
    _symmetry_equiv_pos_as_xyz
    'x, y, z'
    '-x, -y, -z'
_cell_length_a     7.8352(2)
_cell_length_b     10.9208(3)
_cell_length_c     11.5507(3)
_cell_angle_alpha     75.3810(10)
_cell_angle_beta     89.0440(10)
_cell_angle_gamma     83.3310(10)
_cell_volume     949.80(4)
_cell_formula_units_Z     2
_cell_measurement_reflns_used     8302
_cell_measurement_theta_min     2.68
_cell_measurement_theta_max     34.52
_cell_measurement_temperature     100(2)
_exptl_crystal_description     'rectangular'
_exptl_crystal_colour     'colourless'
_exptl_crystal_size_max     0.33
_exptl_crystal_size_mid     0.18
_exptl_crystal_size_min     0.17
_exptl_crystal_density_diffrn     1.592
_exptl_crystal_density_meas     ?
_exptl_crystal_density_method     'not measured'
_exptl_crystal_F_000     456
_exptl_absorpt_coefficient_mu     2.275
_exptl_absorpt_correction_type     'multi-scan'
_exptl_absorpt_process_details     '(<i>SADABS</i>; Bruker, 2004)'
_exptl_absorpt_correction_T_min     0.507
_exptl_absorpt_correction_T_max     0.679
_exptl_special_details
;
;
_diffrn_ambient_temperature     100(2)
_diffrn_radiation_type     MoK\a
_diffrn_radiation_wavelength     0.71073
_diffrn_radiation_source     'fine-focus sealed tube'
_diffrn_radiation_monochromator     graphite
_diffrn_measurement_device_type     'Bruker Kappa-APEXII'
_diffrn_measurement_method     '\w and \f'
_diffrn_detector_area_resol_mean     ?
_diffrn_reflns_number     44785
_diffrn_reflns_av_R_equivalents     0.0277
_diffrn_reflns_av_sigmaI/netI     0.0265
_diffrn_reflns_theta_min     1.82
_diffrn_reflns_theta_max     36.71
_diffrn_reflns_theta_full     36.71
_diffrn_measured_fraction_theta_max     0.985
_diffrn_measured_fraction_theta_full     0.985
_diffrn_reflns_limit_h_min     -13
_diffrn_reflns_limit_h_max     13
_diffrn_reflns_limit_k_min     -18
_diffrn_reflns_limit_k_max     18
_diffrn_reflns_limit_l_min     -19
_diffrn_reflns_limit_l_max     19
_diffrn_standards_number     0
_diffrn_standards_interval_count     ?
_diffrn_standards_interval_time     0
_diffrn_standards_decay_%     ?
_refine_special_details
;
 ?
;
_reflns_number_total     9335
_reflns_number_gt     8074
_reflns_threshold_expression     I>2\s(I)
_refine_ls_structure_factor_coef     Fsqd
_refine_ls_matrix_type     full
_refine_ls_R_factor_all     0.0345
_refine_ls_R_factor_gt     0.0261
_refine_ls_wR_factor_gt     0.0612
_refine_ls_wR_factor_ref     0.0641
_refine_ls_goodness_of_fit_ref     1.031
_refine_ls_restrained_S_all     1.031
_refine_ls_number_reflns     9335
_refine_ls_number_parameters     237
_refine_ls_number_restraints     0
_refine_ls_hydrogen_treatment     constr
_refine_ls_weighting_scheme     calc
_refine_ls_weighting_details
          'calc w=1/[\s^2^(Fo^2^)+(0.031P)^2^+0.2243P] where P=(Fo^2^+2Fc^2^)/3'
_atom_sites_solution_hydrogens     geom
_atom_sites_solution_primary     direct
_atom_sites_solution_secondary     difmap
_refine_ls_shift/su_max     0.000
_refine_ls_shift/su_mean     0.000
_refine_diff_density_max     0.568
_refine_diff_density_min     -0.593
_refine_ls_extinction_method     none
_refine_ls_extinction_coef     ?
loop_
    _atom_type_symbol
    _atom_type_description
    _atom_type_scat_dispersion_real
    _atom_type_scat_dispersion_imag
    _atom_type_scat_source
    'C' 'C' 0.0033 0.0016
                         'International Tables Vol C Tables 4.2.6.8 and 6.1.1.4'
    'H' 'H' 0.0000 0.0000
                         'International Tables Vol C Tables 4.2.6.8 and 6.1.1.4'
    'Cl' 'Cl' 0.1484 0.1585
                         'International Tables Vol C Tables 4.2.6.8 and 6.1.1.4'
    'N' 'N' 0.0061 0.0033
                         'International Tables Vol C Tables 4.2.6.8 and 6.1.1.4'
    'O' 'O' 0.0106 0.0060
                         'International Tables Vol C Tables 4.2.6.8 and 6.1.1.4'
    'Se' 'Se' -0.0929 2.2259
                         'International Tables Vol C Tables 4.2.6.8 and 6.1.1.4'
_computing_data_collection     'APEX2 (Bruker, 2004)'
_computing_cell_refinement     'APEX2 (Bruker, 2004)'
_computing_data_reduction     'APEX2 (Bruker, 2004)'
_computing_structure_solution     'SHELXS97 (Sheldrick, 1997)'
_computing_structure_refinement     'SHELXL97 (Sheldrick, 1997)'
_computing_molecular_graphics     'PLATON (Spek, 2003)'
_computing_publication_material     'SHELXL97 (Sheldrick, 1997)'
loop_
    _atom_site_type_symbol
    _atom_site_label
    _atom_site_fract_x
    _atom_site_fract_y
    _atom_site_fract_z
    _atom_site_U_iso_or_equiv
    _atom_site_adp_type
    _atom_site_calc_flag
    _atom_site_refinement_flags
    _atom_site_occupancy
    _atom_site_disorder_assembly
    _atom_site_disorder_group
    Se Se1 0.135681(12) 0.147694(9) 0.433060(8) 0.01400(3) Uani d . 1 . .
    Cl Cl1 0.22480(5) 0.30162(4) -0.32615(2) 0.03885(8) Uani d . 1 . .
    Cl Cl2 0.23404(5) 0.83872(3) 0.28700(3) 0.03592(8) Uani d . 1 . .
    O O1 0.76068(10) 0.34633(8) 0.28931(8) 0.02212(15) Uani d . 1 . .
    O O2 0.67115(11) 0.31526(8) 0.12446(7) 0.02317(16) Uani d . 1 . .
    N N1 -0.02318(11) 0.07149(8) 0.36434(7) 0.01542(14) Uani d . 1 . .
    N N2 -0.01345(10) 0.10161(8) 0.25070(7) 0.01371(13) Uani d . 1 . .
    N N3 0.66526(11) 0.30096(8) 0.23302(8) 0.01522(14) Uani d . 1 . .
    C C1 0.10681(11) 0.18154(8) 0.20053(8) 0.01114(14) Uani d . 1 . .
    C C2 0.20509(11) 0.21946(8) 0.27992(8) 0.01124(14) Uani d . 1 . .
    C C3 0.12393(12) 0.21352(9) 0.06915(8) 0.01239(14) Uani d . 1 . .
    C C4 0.14006(15) 0.11629(10) 0.00999(9) 0.01870(18) Uani d . 1 . .
    H H4 0.1326 0.0309 0.0539 0.022 Uiso calc R 1 . .
    C C5 0.16690(16) 0.14320(11) -0.11262(9) 0.0233(2) Uani d . 1 . .
    H H5 0.1771 0.0771 -0.1531 0.028 Uiso calc R 1 . .
    C C6 0.17854(15) 0.26821(12) -0.17466(9) 0.0219(2) Uani d . 1 . .
    C C7 0.15700(15) 0.36712(10) -0.11909(9) 0.02036(19) Uani d . 1 . .
    H H7 0.1612 0.4526 -0.1637 0.024 Uiso calc R 1 . .
    C C8 0.12902(13) 0.33887(9) 0.00348(8) 0.01577(16) Uani d . 1 . .
    H H8 0.1132 0.4058 0.0429 0.019 Uiso calc R 1 . .
    C C9 0.35407(11) 0.29627(8) 0.24434(8) 0.01096(13) Uani d . 1 . .
    H H9 0.3664 0.3057 0.1563 0.013 Uiso calc R 1 . .
    C C10 0.32202(12) 0.43177(9) 0.25869(8) 0.01282(14) Uani d . 1 . .
    C C11 0.35859(14) 0.53150(9) 0.16337(9) 0.01794(17) Uani d . 1 . .
    H H11 0.4016 0.5133 0.0914 0.022 Uiso calc R 1 . .
    C C12 0.33342(17) 0.65705(10) 0.17148(10) 0.0229(2) Uani d . 1 . .
    H H12 0.3586 0.7244 0.1059 0.027 Uiso calc R 1 . .
    C C13 0.27108(16) 0.68213(10) 0.27660(10) 0.0217(2) Uani d . 1 . .
    C C14 0.23240(16) 0.58569(10) 0.37302(10) 0.0226(2) Uani d . 1 . .
    H H14 0.1895 0.6045 0.4448 0.027 Uiso calc R 1 . .
    C C15 0.25739(15) 0.46091(10) 0.36297(9) 0.01862(18) Uani d . 1 . .
    H H15 0.2299 0.3941 0.4284 0.022 Uiso calc R 1 . .
    C C16 0.52730(12) 0.22146(9) 0.30124(8) 0.01257(14) Uani d . 1 . .
    C C17 0.55570(13) 0.09225(9) 0.27148(10) 0.01807(17) Uani d . 1 . .
    H H17A 0.6722 0.0520 0.2961 0.027 Uiso calc R 1 . .
    H H17B 0.5412 0.1041 0.1851 0.027 Uiso calc R 1 . .
    H H17C 0.4719 0.0377 0.3142 0.027 Uiso calc R 1 . .
    C C18 0.55381(13) 0.20944(10) 0.43339(9) 0.01800(17) Uani d . 1 . .
    H H18A 0.4704 0.1569 0.4795 0.027 Uiso calc R 1 . .
    H H18B 0.5375 0.2943 0.4487 0.027 Uiso calc R 1 . .
    H H18C 0.6706 0.1694 0.4575 0.027 Uiso calc R 1 . .
loop_
    _atom_site_aniso_label
    _atom_site_aniso_U_11
    _atom_site_aniso_U_22
    _atom_site_aniso_U_33
    _atom_site_aniso_U_12
    _atom_site_aniso_U_13
    _atom_site_aniso_U_23
    Se1 0.01575(4) 0.01765(5) 0.00888(4) -0.00696(3) 0.00236(3) -0.00175(3)
    Cl1 0.0533(2) 0.0539(2) 0.01020(10) -0.01394(17) 0.00528(11) -0.00641(12)
    Cl2 0.0664(2) 0.01200(10) 0.02912(14) 0.00353(12) -0.01822(14) -0.00708(10)
    O1 0.0197(3) 0.0181(3) 0.0286(4) -0.0094(3) -0.0035(3) -0.0024(3)
    O2 0.0213(4) 0.0293(4) 0.0161(3) -0.0055(3) 0.0053(3) 0.0003(3)
    N1 0.0150(3) 0.0163(3) 0.0150(3) -0.0058(3) 0.0021(3) -0.0024(3)
    N2 0.0135(3) 0.0140(3) 0.0138(3) -0.0042(3) 0.0012(2) -0.0027(3)
    N3 0.0130(3) 0.0131(3) 0.0177(3) -0.0032(3) 0.0011(3) 0.0003(3)
    C1 0.0116(3) 0.0109(3) 0.0108(3) -0.0018(3) 0.0004(3) -0.0022(3)
    C2 0.0123(3) 0.0116(3) 0.0095(3) -0.0024(3) 0.0007(3) -0.0017(3)
    C3 0.0143(4) 0.0128(4) 0.0102(3) -0.0031(3) -0.0005(3) -0.0025(3)
    C4 0.0277(5) 0.0149(4) 0.0149(4) -0.0051(4) -0.0010(3) -0.0050(3)
    C5 0.0345(6) 0.0236(5) 0.0146(4) -0.0046(4) 0.0005(4) -0.0094(4)
    C6 0.0267(5) 0.0298(5) 0.0097(4) -0.0075(4) 0.0004(3) -0.0042(3)
    C7 0.0276(5) 0.0191(4) 0.0130(4) -0.0084(4) -0.0025(3) 0.0010(3)
    C8 0.0214(4) 0.0132(4) 0.0123(4) -0.0033(3) -0.0020(3) -0.0017(3)
    C9 0.0124(3) 0.0111(3) 0.0092(3) -0.0030(3) 0.0004(3) -0.0016(3)
    C10 0.0156(4) 0.0110(3) 0.0113(3) -0.0024(3) -0.0012(3) -0.0013(3)
    C11 0.0264(5) 0.0128(4) 0.0137(4) -0.0052(3) 0.0011(3) -0.0006(3)
    C12 0.0365(6) 0.0120(4) 0.0186(4) -0.0052(4) -0.0042(4) 0.0003(3)
    C13 0.0328(6) 0.0111(4) 0.0212(5) -0.0001(4) -0.0095(4) -0.0044(3)
    C14 0.0352(6) 0.0155(4) 0.0178(4) 0.0002(4) -0.0016(4) -0.0068(3)
    C15 0.0285(5) 0.0138(4) 0.0134(4) -0.0028(4) 0.0017(3) -0.0031(3)
    C16 0.0122(3) 0.0118(3) 0.0133(3) -0.0045(3) 0.0007(3) -0.0011(3)
    C17 0.0155(4) 0.0130(4) 0.0259(5) -0.0022(3) -0.0007(3) -0.0049(3)
    C18 0.0172(4) 0.0223(5) 0.0127(4) -0.0040(3) -0.0029(3) -0.0003(3)
_geom_special_details
;
 ?
;
loop_
    _geom_bond_atom_site_label_1
    _geom_bond_atom_site_label_2
    _geom_bond_site_symmetry_2
    _geom_bond_distance
    _geom_bond_publ_flag
    Se1 C2 . 1.8455(9) ?
    Se1 N1 . 1.8652(9) ?
    Cl1 C6 . 1.7360(10) ?
    Cl2 C13 . 1.7350(10) ?
    O1 N3 . 1.2216(12) ?
    O2 N3 . 1.2247(11) ?
    N1 N2 . 1.2734(11) ?
    N2 C1 . 1.3795(12) ?
    N3 C16 . 1.5451(12) ?
    C1 C2 . 1.3765(12) ?
    C1 C3 . 1.4762(12) ?
    C2 C9 . 1.5075(13) ?
    C3 C8 . 1.3923(13) ?
    C3 C4 . 1.3938(13) ?
    C4 C5 . 1.3895(15) ?
    C4 H4 . 0.9500 ?
    C5 C6 . 1.3851(17) ?
    C5 H5 . 0.9500 ?
    C6 C7 . 1.3826(16) ?
    C7 C8 . 1.3901(14) ?
    C7 H7 . 0.9500 ?
    C8 H8 . 0.9500 ?
    C9 C10 . 1.5220(13) ?
    C9 C16 . 1.5630(12) ?
    C9 H9 . 1.0000 ?
    C10 C11 . 1.3918(13) ?
    C10 C15 . 1.3944(13) ?
    C11 C12 . 1.3889(15) ?
    C11 H11 . 0.9500 ?
    C12 C13 . 1.3802(16) ?
    C12 H12 . 0.9500 ?
    C13 C14 . 1.3828(16) ?
    C14 C15 . 1.3877(14) ?
    C14 H14 . 0.9500 ?
    C15 H15 . 0.9500 ?
    C16 C18 . 1.5144(13) ?
    C16 C17 . 1.5259(13) ?
    C17 H17A . 0.9800 ?
    C17 H17B . 0.9800 ?
    C17 H17C . 0.9800 ?
    C18 H18A . 0.9800 ?
    C18 H18B . 0.9800 ?
    C18 H18C . 0.9800 ?
loop_
    _geom_angle_atom_site_label_1
    _geom_angle_atom_site_label_2
    _geom_angle_atom_site_label_3
    _geom_angle_site_symmetry_1
    _geom_angle_site_symmetry_3
    _geom_angle
    _geom_angle_publ_flag
    C2 Se1 N1 . . 87.45(4) ?
    N2 N1 Se1 . . 111.08(6) ?
    N1 N2 C1 . . 117.26(8) ?
    O1 N3 O2 . . 123.86(9) ?
    O1 N3 C16 . . 118.80(8) ?
    O2 N3 C16 . . 117.33(8) ?
    C2 C1 N2 . . 115.83(8) ?
    C2 C1 C3 . . 126.24(8) ?
    N2 C1 C3 . . 117.87(8) ?
    C1 C2 C9 . . 124.13(8) ?
    C1 C2 Se1 . . 108.37(6) ?
    C9 C2 Se1 . . 127.26(6) ?
    C8 C3 C4 . . 119.31(8) ?
    C8 C3 C1 . . 121.17(8) ?
    C4 C3 C1 . . 119.50(8) ?
    C5 C4 C3 . . 120.54(10) ?
    C5 C4 H4 . . 119.7 ?
    C3 C4 H4 . . 119.7 ?
    C6 C5 C4 . . 118.75(10) ?
    C6 C5 H5 . . 120.6 ?
    C4 C5 H5 . . 120.6 ?
    C7 C6 C5 . . 121.93(9) ?
    C7 C6 Cl1 . . 118.93(9) ?
    C5 C6 Cl1 . . 119.13(9) ?
    C6 C7 C8 . . 118.62(10) ?
    C6 C7 H7 . . 120.7 ?
    C8 C7 H7 . . 120.7 ?
    C7 C8 C3 . . 120.74(9) ?
    C7 C8 H8 . . 119.6 ?
    C3 C8 H8 . . 119.6 ?
    C2 C9 C10 . . 114.26(7) ?
    C2 C9 C16 . . 111.87(7) ?
    C10 C9 C16 . . 114.10(7) ?
    C2 C9 H9 . . 105.2 ?
    C10 C9 H9 . . 105.2 ?
    C16 C9 H9 . . 105.2 ?
    C11 C10 C15 . . 118.31(9) ?
    C11 C10 C9 . . 118.61(8) ?
    C15 C10 C9 . . 123.07(8) ?
    C12 C11 C10 . . 121.26(10) ?
    C12 C11 H11 . . 119.4 ?
    C10 C11 H11 . . 119.4 ?
    C13 C12 C11 . . 118.80(10) ?
    C13 C12 H12 . . 120.6 ?
    C11 C12 H12 . . 120.6 ?
    C12 C13 C14 . . 121.63(10) ?
    C12 C13 Cl2 . . 119.39(9) ?
    C14 C13 Cl2 . . 118.95(9) ?
    C13 C14 C15 . . 118.74(10) ?
    C13 C14 H14 . . 120.6 ?
    C15 C14 H14 . . 120.6 ?
    C14 C15 C10 . . 121.25(10) ?
    C14 C15 H15 . . 119.4 ?
    C10 C15 H15 . . 119.4 ?
    C18 C16 C17 . . 111.81(8) ?
    C18 C16 N3 . . 107.47(8) ?
    C17 C16 N3 . . 106.56(7) ?
    C18 C16 C9 . . 116.40(8) ?
    C17 C16 C9 . . 110.03(7) ?
    N3 C16 C9 . . 103.77(7) ?
    C16 C17 H17A . . 109.5 ?
    C16 C17 H17B . . 109.5 ?
    H17A C17 H17B . . 109.5 ?
    C16 C17 H17C . . 109.5 ?
    H17A C17 H17C . . 109.5 ?
    H17B C17 H17C . . 109.5 ?
    C16 C18 H18A . . 109.5 ?
    C16 C18 H18B . . 109.5 ?
    H18A C18 H18B . . 109.5 ?
    C16 C18 H18C . . 109.5 ?
    H18A C18 H18C . . 109.5 ?
    H18B C18 H18C . . 109.5 ?
loop_
    _geom_torsion_atom_site_label_1
    _geom_torsion_atom_site_label_2
    _geom_torsion_atom_site_label_3
    _geom_torsion_atom_site_label_4
    _geom_torsion_site_symmetry_1
    _geom_torsion_site_symmetry_2
    _geom_torsion_site_symmetry_3
    _geom_torsion_site_symmetry_4
    _geom_torsion
    _geom_torsion_publ_flag
    C2 Se1 N1 N2 . . . . -0.27(7) ?
    Se1 N1 N2 C1 . . . . -0.06(10) ?
    N1 N2 C1 C2 . . . . 0.52(12) ?
    N1 N2 C1 C3 . . . . 177.82(8) ?
    N2 C1 C2 C9 . . . . 174.02(8) ?
    C3 C1 C2 C9 . . . . -3.01(14) ?
    N2 C1 C2 Se1 . . . . -0.69(10) ?
    C3 C1 C2 Se1 . . . . -177.72(7) ?
    N1 Se1 C2 C1 . . . . 0.52(7) ?
    N1 Se1 C2 C9 . . . . -173.98(8) ?
    C2 C1 C3 C8 . . . . -50.52(14) ?
    N2 C1 C3 C8 . . . . 132.50(10) ?
    C2 C1 C3 C4 . . . . 127.69(11) ?
    N2 C1 C3 C4 . . . . -49.29(12) ?
    C8 C3 C4 C5 . . . . 2.21(16) ?
    C1 C3 C4 C5 . . . . -176.03(10) ?
    C3 C4 C5 C6 . . . . 0.46(18) ?
    C4 C5 C6 C7 . . . . -2.80(19) ?
    C4 C5 C6 Cl1 . . . . 176.20(9) ?
    C5 C6 C7 C8 . . . . 2.35(18) ?
    Cl1 C6 C7 C8 . . . . -176.64(9) ?
    C6 C7 C8 C3 . . . . 0.43(16) ?
    C4 C3 C8 C7 . . . . -2.67(15) ?
    C1 C3 C8 C7 . . . . 175.54(9) ?
    C1 C2 C9 C10 . . . . 111.01(10) ?
    Se1 C2 C9 C10 . . . . -75.30(10) ?
    C1 C2 C9 C16 . . . . -117.41(9) ?
    Se1 C2 C9 C16 . . . . 56.27(10) ?
    C2 C9 C10 C11 . . . . -130.65(9) ?
    C16 C9 C10 C11 . . . . 98.86(10) ?
    C2 C9 C10 C15 . . . . 49.27(12) ?
    C16 C9 C10 C15 . . . . -81.22(11) ?
    C15 C10 C11 C12 . . . . 0.63(16) ?
    C9 C10 C11 C12 . . . . -179.44(10) ?
    C10 C11 C12 C13 . . . . 0.08(17) ?
    C11 C12 C13 C14 . . . . -0.43(18) ?
    C11 C12 C13 Cl2 . . . . -178.47(9) ?
    C12 C13 C14 C15 . . . . 0.03(18) ?
    Cl2 C13 C14 C15 . . . . 178.09(9) ?
    C13 C14 C15 C10 . . . . 0.72(18) ?
    C11 C10 C15 C14 . . . . -1.04(16) ?
    C9 C10 C15 C14 . . . . 179.04(10) ?
    O1 N3 C16 C18 . . . . -4.50(11) ?
    O2 N3 C16 C18 . . . . 175.98(8) ?
    O1 N3 C16 C17 . . . . -124.49(9) ?
    O2 N3 C16 C17 . . . . 55.98(10) ?
    O1 N3 C16 C9 . . . . 119.35(9) ?
    O2 N3 C16 C9 . . . . -60.17(10) ?
    C2 C9 C16 C18 . . . . -74.54(10) ?
    C10 C9 C16 C18 . . . . 57.11(10) ?
    C2 C9 C16 C17 . . . . 53.95(10) ?
    C10 C9 C16 C17 . . . . -174.40(8) ?
    C2 C9 C16 N3 . . . . 167.63(7) ?
    C10 C9 C16 N3 . . . . -60.71(9) ?
loop_
    _geom_hbond_atom_site_label_D
    _geom_hbond_atom_site_label_H
    _geom_hbond_atom_site_label_A
    _geom_hbond_site_symmetry_A
    _geom_hbond_distance_DH
    _geom_hbond_distance_HA
    _geom_hbond_distance_DA
    _geom_hbond_angle_DHA
    _geom_hbond_publ_flag
    C9 H9 O2 . 1.00 2.42 2.8271(12) 104 Y
    C15 H15 Se1 . 0.95 2.86 3.5496(10) 130 Y
    C18 H18A Se1 . 0.98 2.70 3.4209(10) 130 Y
    C7 H7 O1 2_665 0.95 2.44 3.3757(13) 167 Y
    C15 H15 Cl1 1_556 0.95 2.76 3.5923(10) 147 Y
    C17 H17A N1 1_655 0.98 2.57 3.4511(13) 149 Y
    C17 H17A N2 1_655 0.98 2.60 3.3919(13) 138 Y
