# Supplementary material for: 4-(4-Chloro­phen­yl)-5-[1-(4-chloro­phenyl)-2-methyl-2-nitro­prop­yl]-1,2,3-selenadiazole
Source: Acta Crystallogr Sect E Struct Rep Online. 2008 Jan 4;64(Pt 2):o349. doi: 10.1107/S1600536807067487 (PMC2960371; doi:10.1107/S1600536807067487)
Supplement: Supplementary file 2 [file e-64-0o349-Isup2.hkl]

#
# h,k,l, Fc-squared, Fo-squared, sigma(Fo-squared) and status flag
#
data_I
_shelx_title ' I         P -1'
_shelx_refln_list_code          4
_shelx_F_calc_maximum      184.99
_exptl_crystal_F_000       456.00
_reflns_d_resolution_high  0.5945
 
loop_
 _symmetry_equiv_pos_as_xyz
 'x, y, z'
 '-x, -y, -z'
 
_cell_length_a     7.8352
_cell_length_b    10.9208
_cell_length_c    11.5507
_cell_angle_alpha  75.381
_cell_angle_beta   89.044
_cell_angle_gamma  83.331
 
_shelx_F_squared_multiplier     1.000
 
loop_
 _refln_index_h
 _refln_index_k
 _refln_index_l
 _refln_F_squared_calc
 _refln_F_squared_meas
 _refln_F_squared_sigma
 _refln_observed_status
   1   0   0     2610.28     2738.86     24.53 o
   2   0   0    10587.36    10856.44    115.04 o
   3   0   0     3476.54     3586.43     38.02 o
   4   0   0      568.07      612.09      8.08 o
   5   0   0       38.57       48.50      2.25 o
   6   0   0      573.02      575.20      8.79 o
   7   0   0      491.70      486.33     10.88 o
   8   0   0      949.41      955.47     15.18 o
   9   0   0      726.32      744.39     13.13 o
  10   0   0      414.29      402.66     12.66 o
  11   0   0      232.53      254.66     11.19 o
  12   0   0       49.53       54.02      7.47 o
  13   0   0        0.69       -5.29      6.89 o
 -12   1   0      176.69      172.08     13.34 o
 -11   1   0        2.41        6.01      5.77 o
 -10   1   0       53.46       56.81      5.03 o
  -9   1   0      194.86      186.54      6.95 o
  -8   1   0      660.47      660.34     16.28 o
  -7   1   0      121.21      116.17      4.37 o
  -6   1   0      183.38      202.91     10.39 o
  -5   1   0     3228.00     3359.65     31.60 o
  -4   1   0     2133.32     2146.05     18.61 o
  -3   1   0       68.28       66.93      1.40 o
  -2   1   0    34221.88    34558.59    264.77 o
  -1   1   0    10423.72    10371.58     87.80 o
   0   1   0      369.67      383.37      3.36 o
   1   1   0       84.66       87.18      2.80 o
   2   1   0     5264.88     5499.61     76.28 o
   3   1   0     6379.71     6843.75     64.49 o
   4   1   0      256.11      285.18      3.43 o
   5   1   0     3164.91     3426.30     31.38 o
   6   1   0     1025.77     1047.50     13.19 o
   7   1   0     2183.31     2176.51     27.72 o
   8   1   0        5.44        7.56      3.39 o
   9   1   0       89.69       90.31      5.94 o
  10   1   0      151.75      146.07      7.72 o
  11   1   0      106.99       95.95      7.33 o
  12   1   0        8.58       10.05      6.01 o
  13   1   0      180.10      168.11     10.07 o
 -12   2   0       24.16       22.29      8.97 o
 -11   2   0        6.93       13.34      4.76 o
 -10   2   0      183.12      195.10      7.92 o
  -9   2   0       17.97       15.42      5.12 o
  -8   2   0       12.75       19.19      3.79 o
  -7   2   0       87.11      101.83      4.41 o
  -6   2   0     1435.48     1377.37     12.41 o
  -5   2   0     2309.72     2231.93     20.28 o
  -4   2   0      238.10      278.24      3.26 o
  -3   2   0     4073.10     4275.67     28.73 o
  -2   2   0     8245.12     8480.33     70.42 o
  -1   2   0     1377.29     1388.82     10.53 o
   0   2   0    12026.68    12326.07     84.82 o
   1   2   0     1852.19     1981.43     20.59 o
   2   2   0       18.78       24.88      2.45 o
   3   2   0      148.63      228.39      7.30 o
   4   2   0       39.53       53.84      2.73 o
   5   2   0     4148.98     4229.11     38.77 o
   6   2   0     1133.51     1155.02     14.33 o
   7   2   0      294.73      283.28      9.66 o
   8   2   0      230.66      236.05      9.59 o
   9   2   0      736.45      728.29     16.29 o
  10   2   0       66.78       71.35      6.02 o
  11   2   0       46.05       61.90      6.34 o
  12   2   0      239.84      236.37     10.64 o
  13   2   0      120.45      122.97      9.26 o
 -12   3   0        2.30        4.63      5.59 o
 -11   3   0        8.79        9.46      5.11 o
 -10   3   0       13.53       18.62      4.91 o
  -9   3   0        3.04       -1.28      4.55 o
  -8   3   0      177.91      164.05      6.86 o
  -7   3   0      639.76      600.15      7.23 o
  -6   3   0      927.97      899.64      9.81 o
  -5   3   0      152.86      141.28      2.68 o
  -4   3   0     1337.38     1362.43     13.40 o
  -3   3   0     5608.84     5736.63     38.78 o
  -2   3   0      233.21      279.38      3.07 o
  -1   3   0     2070.26     2206.51     16.57 o
   0   3   0     1839.85     1952.84     12.24 o
   1   3   0     1611.44     1568.12     14.10 o
   2   3   0      663.52      663.61     13.19 o
   4   3   0     1000.16      981.82     21.33 o
   5   3   0     1754.33     1758.28     22.44 o
   6   3   0      951.21      949.98     10.50 o
   7   3   0     1308.20     1308.62     21.54 o
   8   3   0      905.02      891.76     16.13 o
   9   3   0       50.44       49.77      4.60 o
  10   3   0       46.78       33.86      4.88 o
  11   3   0      216.79      206.10      9.14 o
  12   3   0      571.88      611.00     27.01 o
  13   3   0        0.38       -5.78      6.29 o
 -12   4   0        6.83        2.14      6.07 o
 -11   4   0      111.42      125.06      8.01 o
 -10   4   0       13.13       15.12      6.27 o
  -9   4   0       79.53       65.42      5.98 o
  -8   4   0      816.30      812.96     15.81 o
  -7   4   0     1031.30      977.80     11.74 o
  -6   4   0      286.01      276.56      4.36 o
  -5   4   0     1122.93     1130.78     10.69 o
  -4   4   0       26.57       36.08      1.50 o
  -3   4   0       43.42       42.35      1.41 o
  -2   4   0       19.19       19.97      0.96 o
  -1   4   0     5464.09     5916.64     38.85 o
   0   4   0     5468.16     5752.26     34.79 o
   1   4   0     1142.83     1142.34      9.18 o
   2   4   0      882.12     1027.28     10.16 o
   3   4   0     4434.13     4492.70     53.13 o
   4   4   0     3295.48     3390.86     61.78 o
   5   4   0      364.43      387.22     12.55 o
   6   4   0     1652.54     1699.46     22.14 o
   7   4   0      879.48      831.76     12.04 o
   8   4   0      118.98      107.17      6.26 o
   9   4   0        7.38        1.43      3.29 o
  10   4   0      838.29      822.56     38.35 o
  11   4   0      334.88      346.33     10.69 o
  12   4   0        7.12       10.63      4.94 o
  13   4   0       10.21        7.23      7.07 o
 -12   5   0        1.51       -4.75      6.66 o
 -11   5   0       23.42       18.50      6.08 o
 -10   5   0        2.82       -4.99      5.03 o
  -9   5   0      383.86      411.23     22.38 o
  -8   5   0      294.77      302.28      6.89 o
  -7   5   0        0.42        3.16      2.18 o
  -6   5   0      346.49      340.52      5.76 o
  -5   5   0      969.40      991.27     10.41 o
  -4   5   0      211.98      215.44      3.46 o
  -3   5   0     6874.24     7259.94     46.10 o
  -2   5   0     1904.92     2045.68     14.74 o
  -1   5   0        9.08       13.30      1.10 o
   0   5   0     1637.71     1688.77     11.54 o
   1   5   0       12.19       11.88      0.79 o
   2   5   0     4823.46     5089.71     49.92 o
   3   5   0     1390.23     1425.18     13.91 o
   4   5   0      305.67      344.22      9.01 o
   5   5   0     3100.23     3185.13     92.80 o
   6   5   0     2648.23     2424.04     48.71 o
   7   5   0       12.46       13.24      2.29 o
   8   5   0      258.97      260.38      6.73 o
   9   5   0      501.17      501.31     17.79 o
  10   5   0      338.00      342.73      9.32 o
  11   5   0       22.09       23.94     16.81 o
  12   5   0      149.95      185.83     11.37 o
 -11   6   0       39.66       36.60      8.10 o
 -10   6   0       92.03       95.07      7.93 o
  -9   6   0       83.08       85.06      4.44 o
  -8   6   0      139.64      141.99      5.50 o
  -7   6   0       88.39       79.50      3.85 o
  -6   6   0      109.48      110.49      4.57 o
  -5   6   0       87.66       96.87      2.99 o
  -4   6   0       63.15       75.94      2.25 o
  -3   6   0      710.61      686.60      6.43 o
  -2   6   0     4435.67     4582.47     31.18 o
  -1   6   0      101.50       97.88      1.99 o
   0   6   0     3578.20     3768.52     24.49 o
   1   6   0     2158.59     2255.23     16.94 o
   2   6   0      326.19      393.84      5.67 o
   3   6   0      645.19      684.28      8.24 o
   4   6   0     2594.79     2663.82     25.13 o
   5   6   0      627.21      613.02      8.11 o
   6   6   0      258.74      240.41     12.93 o
   7   6   0       39.63       33.17      3.35 o
   8   6   0      895.83      875.67     14.68 o
   9   6   0      552.32      592.21     15.09 o
  10   6   0       47.23       46.69      5.53 o
  11   6   0      286.79      298.72     12.73 o
  12   6   0      165.72      186.19     22.80 o
 -11   7   0       27.76       31.23      8.38 o
 -10   7   0       23.03       26.77      6.58 o
  -9   7   0       16.39       19.00      3.50 o
  -8   7   0      164.18      160.64      6.95 o
  -7   7   0       11.12        6.91      2.94 o
  -6   7   0        0.19       -0.32      2.55 o
  -5   7   0       24.13       21.83      2.80 o
  -4   7   0      782.08      796.57     10.74 o
  -3   7   0       19.06       17.79      1.78 o
  -2   7   0      369.18      349.71      4.19 o
  -1   7   0       94.41      101.57      2.43 o
   0   7   0     1871.85     1850.58     13.58 o
   1   7   0      994.51      993.64      8.38 o
   2   7   0     3293.84     3404.72     34.92 o
   3   7   0     1519.07     1546.53     18.91 o
   4   7   0      543.50      518.74      7.71 o
   5   7   0      268.40      237.43      5.04 o
   6   7   0      409.92      392.30      7.32 o
   7   7   0      403.29      416.59      8.06 o
   8   7   0      217.34      208.01      5.39 o
   9   7   0       16.92       21.63      5.91 o
  10   7   0      245.47      249.45     22.58 o
  11   7   0      492.28      543.21     33.84 o
  12   7   0       10.19       23.36     16.32 o
 -10   8   0        1.82       -0.22      6.09 o
  -9   8   0       16.69       15.32      7.33 o
  -8   8   0       77.22       80.51      7.05 o
  -7   8   0      363.91      367.45     10.63 o
  -6   8   0      113.94      114.83      6.66 o
  -5   8   0      275.34      259.89      7.07 o
  -4   8   0      374.16      382.87      7.15 o
  -3   8   0       32.36       31.76      2.24 o
  -2   8   0      475.17      489.21      6.09 o
  -1   8   0     1014.33     1013.85      8.31 o
   0   8   0      269.87      265.91      3.51 o
   1   8   0       14.81       17.28      1.27 o
   2   8   0       12.82       14.32      1.93 o
   3   8   0     3736.34     3701.31     38.22 o
   4   8   0      181.47      167.84      4.40 o
   5   8   0      457.19      446.01     23.73 o
   6   8   0      885.74      866.62     14.97 o
   7   8   0      150.59      153.71      5.13 o
   8   8   0        1.07        2.46      2.27 o
   9   8   0     1094.51     1117.03     45.59 o
  10   8   0      165.65      183.25     21.13 o
  11   8   0        8.41       16.85     14.76 o
  12   8   0        0.78       -7.15     15.40 o
 -10   9   0       50.91       41.30      4.85 o
  -9   9   0      139.72      129.89      6.50 o
  -8   9   0       51.76       53.98      6.24 o
  -7   9   0       25.08       26.81      5.41 o
  -6   9   0      278.91      283.49     10.21 o
  -5   9   0      257.78      258.71      7.44 o
  -4   9   0        6.88        5.00      2.59 o
  -3   9   0      738.29      755.36     10.54 o
  -2   9   0     1209.91     1165.94     13.02 o
  -1   9   0        6.97        8.21      1.61 o
   0   9   0       31.39       36.44      1.82 o
   1   9   0     1120.25     1101.78     10.17 o
   2   9   0      325.64      323.02      6.34 o
   3   9   0       80.92       88.67      4.09 o
   4   9   0      371.80      361.77     13.81 o
   5   9   0      325.72      333.62     12.16 o
   6   9   0      927.57      927.42     20.69 o
   7   9   0       94.28       99.52      4.90 o
   8   9   0      807.00      779.73     18.58 o
   9   9   0      148.95      154.23     18.76 o
  10   9   0       57.75      103.08     19.04 o
  11   9   0       37.55       42.62     17.31 o
  12   9   0       47.77       29.49     18.55 o
  -9  10   0       28.51       18.18      4.81 o
  -8  10   0       76.09       67.32      8.77 o
  -7  10   0      116.33      119.27      7.54 o
  -6  10   0        3.02        7.52      4.90 o
  -5  10   0        4.69       -1.87      2.97 o
  -4  10   0      126.53      134.13      5.96 o
  -3  10   0      501.35      483.73     14.76 o
  -2  10   0      542.88      563.49      9.75 o
  -1  10   0      165.63      162.40      4.59 o
   0  10   0      525.12      537.11      7.10 o
   1  10   0      890.39      882.92     11.16 o
   2  10   0       49.36       52.22      3.54 o
   3  10   0      600.21      577.63     14.62 o
   4  10   0      628.32      594.85     12.99 o
   5  10   0      309.26      301.63     10.58 o
   6  10   0       92.29      100.91      5.37 o
   7  10   0      365.08      359.61     10.11 o
   8  10   0      469.10      452.07     10.90 o
  -9  11   0        5.09       -1.93     11.23 o
  -8  11   0       68.04       83.07     15.13 o
  -7  11   0       92.01       95.79      8.57 o
  -6  11   0      103.73       88.25     10.36 o
  -5  11   0      576.03      546.58     15.68 o
  -4  11   0       64.35       68.13      4.91 o
  -3  11   0       96.24       97.31     10.50 o
  -2  11   0        7.65        9.20      3.91 o
  -1  11   0        6.93        6.32      2.57 o
   0  11   0      321.32      332.15      6.69 o
   1  11   0      148.45      160.04      3.87 o
   2  11   0      246.07      245.03      9.33 o
   3  11   0     1910.10     1835.14     30.54 o
   4  11   0      237.23      246.35     14.23 o
   5  11   0      200.35      188.62     10.07 o
   6  11   0      996.48     1025.31     19.45 o
   7  11   0        9.67        4.58      4.11 o
   8  11   0        0.52       -5.13      5.13 o
  -8  12   0       12.18        5.36      9.32 o
  -7  12   0       26.86       21.65      7.00 o
  -6  12   0        3.20       -0.34      5.98 o
  -5  12   0       90.74       95.33      8.13 o
  -4  12   0      294.07      297.26      9.24 o
  -3  12   0       73.72       67.70      6.05 o
  -2  12   0      593.77      632.72     15.66 o
  -1  12   0        3.75        5.70      3.22 o
   0  12   0       34.85       36.06      3.37 o
   1  12   0      226.19      196.17      7.00 o
   2  12   0      312.51      320.05     12.93 o
   3  12   0       76.01       94.11     11.27 o
   4  12   0       26.02       22.41      4.85 o
   5  12   0      152.22      166.65      7.91 o
   6  12   0      256.41      256.75     10.60 o
   7  12   0       23.79       27.73      5.29 o
   8  12   0      103.57      118.19      9.63 o
  -7  13   0       12.46       18.82      9.67 o
  -6  13   0        3.71       -5.41      6.66 o
  -5  13   0       18.48       34.98     11.89 o
  -4  13   0        7.01        9.25      6.08 o
  -3  13   0       14.74       22.38      5.38 o
  -2  13   0      262.92      253.86     15.07 o
  -1  13   0      303.27      315.32      8.99 o
   0  13   0      725.09      704.93     12.62 o
   1  13   0      825.33      838.36     23.19 o
   2  13   0        0.72       -4.05      4.73 o
   3  13   0      206.11      206.13     11.61 o
   4  13   0      125.50      112.54      7.49 o
   5  13   0      130.95      131.86      8.87 o
   6  13   0       11.22        5.86      5.54 o
   7  13   0       31.85       32.02      6.07 o
   8  13   0      206.21      190.86     13.63 o
  -6  14   0       57.63       73.41     10.85 o
  -5  14   0       66.88       80.52     10.46 o
  -4  14   0       64.58       64.32      7.97 o
  -3  14   0       94.36      109.45     10.18 o
  -2  14   0        0.35       -2.02      4.59 o
  -1  14   0       47.47       45.50      4.65 o
   0  14   0      315.69      320.60      8.01 o
   1  14   0       42.73       50.10      6.82 o
   2  14   0       19.03       20.55      7.18 o
   3  14   0      340.00      343.95     14.82 o
   4  14   0      185.31      176.61     14.50 o
   5  14   0       13.73        9.04      6.39 o
   6  14   0       84.41       91.15     12.74 o
   7  14   0      184.22      176.49      9.94 o
   8  14   0       30.82       39.22      9.42 o
  -5  15   0      224.65      230.77     14.83 o
  -4  15   0       28.97       21.98      7.13 o
  -3  15   0        9.22       22.17      7.92 o
  -2  15   0      233.97      224.32     11.61 o
  -1  15   0       68.30       77.69      5.26 o
   0  15   0       31.80       28.91      7.10 o
   1  15   0        2.42       11.59      6.29 o
   2  15   0      100.86       99.92     10.45 o
   3  15   0      132.63      145.35     11.33 o
   4  15   0       43.29       56.34     12.00 o
   5  15   0      312.33      304.94     14.25 o
   6  15   0       86.51      104.19     22.55 o
   7  15   0       56.51       57.33      7.72 o
   8  15   0       21.81       14.37      9.31 o
  -4  16   0       25.52       29.42     14.02 o
  -3  16   0       69.38       84.10     14.90 o
  -2  16   0      205.59      208.13      8.68 o
  -1  16   0       40.53       46.34      4.57 o
   0  16   0      397.89      382.84     15.37 o
   1  16   0      126.11      120.09      9.92 o
   2  16   0       37.74       42.77      9.65 o
   3  16   0      137.97      113.99     11.47 o
   4  16   0       33.00       34.65      8.69 o
   5  16   0       23.28       31.11     17.29 o
   6  16   0       60.42       48.92      8.75 o
  -2  17   0       17.62       17.25      4.80 o
  -1  17   0        1.27       -2.36     10.31 o
   0  17   0       32.37       38.88      8.66 o
   1  17   0       96.22      102.32     10.10 o
   2  17   0        2.04        0.33      8.44 o
   3  17   0      203.18      195.37     14.20 o
   4  17   0       93.79       72.33     10.51 o
   5  17   0        0.91        6.70      8.26 o
  -4 -17   1      255.69      243.39     15.19 o
  -3 -17   1       11.34       14.99      9.01 o
  -2 -17   1       64.68       61.80     21.49 o
  -1 -17   1        5.58       10.21     10.70 o
   0 -17   1      107.84      107.67     10.69 o
   1 -17   1       12.81        3.82      7.90 o
  -6 -16   1      213.56      237.71     22.28 o
  -5 -16   1        5.86       -3.44      7.48 o
  -4 -16   1       12.19        8.94      8.13 o
  -3 -16   1       89.31       96.10     10.98 o
  -2 -16   1        1.07       -4.13      7.66 o
  -1 -16   1       20.54       20.16      7.43 o
   0 -16   1       89.94       99.49     10.61 o
   1 -16   1       70.54       74.27      6.40 o
   2 -16   1       58.63       71.36      9.85 o
   3 -16   1      319.83      319.93     31.08 o
  -7 -15   1        2.55       -3.59      6.19 o
  -6 -15   1      153.00      131.38     12.88 o
  -5 -15   1      254.22      252.42     13.54 o
  -4 -15   1        7.44       13.32     10.19 o
  -3 -15   1       31.63       24.71      8.33 o
  -2 -15   1      107.05      105.16     20.25 o
  -1 -15   1        6.20        8.25      6.46 o
   0 -15   1       23.36       19.55      6.92 o
   1 -15   1        9.92        6.51      4.02 o
   2 -15   1       33.27       27.87      6.00 o
   3 -15   1      239.39      257.02     13.33 o
   4 -15   1        4.70       -5.27      6.43 o
   5 -15   1       89.06       64.02     10.35 o
  -8 -14   1       56.43       58.61      7.44 o
  -7 -14   1       95.75       96.04      8.48 o
  -6 -14   1       16.94       22.80      7.22 o
  -5 -14   1      212.01      220.40     11.76 o
  -4 -14   1        2.08        7.35      6.48 o
  -3 -14   1      455.69      456.38     25.80 o
  -2 -14   1      362.50      364.52     15.88 o
  -1 -14   1        9.67        7.76      5.65 o
   0 -14   1      124.06      117.80      5.04 o
   1 -14   1      318.29      326.30      8.93 o
   2 -14   1       16.22       23.08      5.50 o
   3 -14   1       30.62       20.62      7.97 o
   4 -14   1        2.19       -0.65      6.25 o
   5 -14   1      100.61      113.18     11.36 o
   6 -14   1       79.12       75.98     10.84 o
  -9 -13   1        0.62       -3.54      6.87 o
  -8 -13   1      141.82      149.54      8.58 o
  -7 -13   1      224.98      224.56     10.86 o
  -6 -13   1        9.85       15.45      6.76 o
  -5 -13   1      173.71      186.55     10.32 o
  -4 -13   1       70.73       62.36      7.62 o
  -3 -13   1       98.61       89.03      8.63 o
  -2 -13   1      182.38      189.65      9.05 o
  -1 -13   1       31.28       20.40      5.75 o
   0 -13   1     1080.36     1097.19     17.29 o
   1 -13   1      209.16      203.82      8.21 o
   2 -13   1      136.76      144.77     13.63 o
   3 -13   1      306.14      307.13     10.83 o
   4 -13   1      138.02      148.57      9.61 o
   5 -13   1        0.78       11.06      8.04 o
   6 -13   1       46.61       30.63      9.39 o
   7 -13   1        1.80       -0.69      8.44 o
  -9 -12   1      126.39      134.58     10.65 o
  -8 -12   1      176.31      178.30      8.78 o
  -7 -12   1        0.68       -4.38      4.69 o
  -6 -12   1        9.16        6.87      5.11 o
  -5 -12   1      635.54      608.55     17.18 o
  -4 -12   1      526.65      520.61     15.94 o
  -3 -12   1       60.12       62.22      7.25 o
  -2 -12   1      349.11      343.20     13.53 o
  -1 -12   1      218.87      218.44      5.32 o
   0 -12   1       31.85       26.18      3.60 o
   1 -12   1        4.81        5.68      2.88 o
   2 -12   1      131.68      133.94      7.06 o
   3 -12   1      579.98      606.51     16.01 o
   4 -12   1      107.08      103.53      7.23 o
   5 -12   1      188.88      193.27     10.06 o
   6 -12   1      280.48      282.26     12.68 o
   7 -12   1       13.53       25.39      7.26 o
   8 -12   1        6.62       10.53      9.32 o
  -9 -11   1       91.53       86.33      8.46 o
  -8 -11   1      125.12      117.26      6.72 o
  -7 -11   1       28.39       27.58      5.06 o
  -6 -11   1      819.70      764.67     21.04 o
  -5 -11   1      309.24      292.59     10.99 o
  -4 -11   1       28.82       20.07      5.10 o
  -3 -11   1      773.43      744.35     25.88 o
  -2 -11   1      932.79      911.82     42.85 o
  -1 -11   1       85.53       83.52      3.41 o
   0 -11   1      503.23      508.71      8.08 o
   1 -11   1      149.34      161.39      7.74 o
   2 -11   1      154.94      163.96      7.97 o
   3 -11   1       14.49       14.70      4.43 o
   4 -11   1      100.37       99.45      5.37 o
   5 -11   1       89.33      100.64      6.93 o
   6 -11   1      139.46      134.81      9.53 o
   7 -11   1        2.64       -3.66      5.87 o
   8 -11   1      131.79      134.11     13.14 o
   9 -11   1       70.23       68.18      8.31 o
  -9 -10   1       20.62       25.80      5.95 o
  -8 -10   1      322.04      312.88     13.13 o
  -7 -10   1      238.32      224.74      8.63 o
  -6 -10   1      657.95      647.44     15.59 o
  -5 -10   1      132.71      153.85      7.69 o
  -4 -10   1      416.02      390.50     10.55 o
  -3 -10   1      589.67      559.44     13.02 o
  -2 -10   1      152.40      167.45      6.20 o
  -1 -10   1       24.79       29.61      2.10 o
   0 -10   1     1111.26     1122.40     12.26 o
   1 -10   1      942.36      934.92     13.45 o
   2 -10   1      123.36      121.44      6.71 o
   3 -10   1      304.90      317.01      8.22 o
   4 -10   1      321.51      311.23      7.23 o
   5 -10   1       16.64       15.61      3.52 o
   6 -10   1        0.82        1.41      5.10 o
   7 -10   1       24.20       32.85      7.94 o
   8 -10   1       38.58       33.20      7.73 o
   9 -10   1       67.43       54.02      5.66 o
  -9  -9   1       38.89       37.95      5.98 o
  -8  -9   1     1217.56     1204.47     48.95 o
  -7  -9   1      261.30      253.78      8.32 o
  -6  -9   1      435.52      446.77     11.63 o
  -5  -9   1      938.71      935.53     19.61 o
  -4  -9   1       48.21       56.43      4.38 o
  -3  -9   1      234.61      235.77      6.84 o
  -2  -9   1       11.48       12.92      2.53 o
  -1  -9   1     1055.15     1003.82     10.84 o
   0  -9   1      185.76      180.88      3.89 o
   1  -9   1      368.40      362.21      5.62 o
   2  -9   1      561.63      548.89      9.08 o
   3  -9   1     1410.71     1384.32     17.64 o
   4  -9   1      163.61      160.57      4.98 o
   5  -9   1       87.52       92.03      4.63 o
   6  -9   1       19.92       28.11      4.96 o
   7  -9   1      148.74      145.82      7.67 o
   8  -9   1       65.87       55.62      6.11 o
   9  -9   1       29.40       33.40      4.92 o
  10  -9   1       44.57       35.00      4.29 o
 -12  -8   1       83.01       91.08     20.50 o
 -11  -8   1       10.04       -9.66     12.71 o
 -10  -8   1      338.17      338.15     26.30 o
  -9  -8   1      226.14      215.02     14.48 o
  -8  -8   1       47.10       55.86      3.85 o
  -7  -8   1       11.72        7.28      2.88 o
  -6  -8   1      248.14      259.29     10.60 o
  -5  -8   1      957.71      939.64     14.50 o
  -4  -8   1     1443.97     1463.83     34.44 o
  -3  -8   1     1704.30     1665.46     20.93 o
  -2  -8   1     1991.70     1971.99     22.02 o
  -1  -8   1      165.98      182.78      2.75 o
   0  -8   1      491.08      511.29      5.26 o
   1  -8   1      322.28      332.79      4.28 o
   2  -8   1      425.46      414.73      5.51 o
   3  -8   1      151.70      154.79      4.29 o
   4  -8   1      188.22      175.92      6.20 o
   5  -8   1      123.64      119.90      5.48 o
   6  -8   1      942.10      937.25     17.26 o
   7  -8   1        5.46       11.33      4.43 o
   8  -8   1       86.15       92.58      5.55 o
   9  -8   1      303.92      314.63      8.67 o
  10  -8   1      174.04      165.71     10.03 o
 -12  -7   1       16.74       22.90     16.32 o
 -11  -7   1      104.71      132.70     20.18 o
 -10  -7   1      226.94      258.68     22.83 o
  -9  -7   1      307.67      302.06     10.38 o
  -8  -7   1      282.65      273.02      7.16 o
  -7  -7   1      416.19      416.95      8.86 o
  -6  -7   1      360.67      346.78      7.90 o
  -5  -7   1       13.75       13.10      2.06 o
  -4  -7   1       72.42       76.65      2.93 o
  -3  -7   1     1505.14     1512.58     16.93 o
  -2  -7   1      840.22      809.32     10.32 o
  -1  -7   1       79.06       70.95      1.79 o
   0  -7   1     2144.65     2117.52     15.37 o
   1  -7   1     3046.10     3044.22     20.74 o
   2  -7   1       49.37       54.40      2.60 o
   3  -7   1      421.76      408.02      5.84 o
   4  -7   1      152.76      150.54      4.08 o
   5  -7   1       18.70       19.72      2.36 o
   6  -7   1      148.57      156.20      5.98 o
   7  -7   1      136.09      126.48      7.18 o
   8  -7   1      392.46      378.61      9.04 o
   9  -7   1      318.49      314.72      7.97 o
  10  -7   1        0.06        8.09      6.14 o
  11  -7   1      100.48       98.94      9.00 o
 -12  -6   1      118.89      153.59     21.34 o
 -11  -6   1      318.38      343.81     13.21 o
 -10  -6   1       17.02       15.93      5.03 o
  -9  -6   1       42.29       51.11      4.08 o
  -8  -6   1      159.42      150.86      5.36 o
  -7  -6   1      605.56      586.79     10.89 o
  -6  -6   1       99.41       80.08      4.81 o
  -5  -6   1     1187.62     1147.29     13.21 o
  -4  -6   1     1896.08     1898.22     18.70 o
  -3  -6   1      127.22       93.94      2.64 o
  -2  -6   1       55.77       60.13      2.23 o
  -1  -6   1     1163.97     1110.93      9.12 o
   0  -6   1      163.94      146.60      2.23 o
   1  -6   1        5.85        6.18      0.91 o
   2  -6   1       27.93       31.75      1.75 o
   3  -6   1      117.13      102.84      2.64 o
   4  -6   1     1170.51     1122.45     10.62 o
   5  -6   1        3.42        4.93      1.76 o
   6  -6   1      419.61      412.56      7.65 o
   7  -6   1      439.41      443.04      8.70 o
   8  -6   1      164.14      149.35      5.63 o
   9  -6   1        3.13        1.63      4.06 o
  10  -6   1      245.53      242.30     15.27 o
  11  -6   1       34.47       29.85      7.09 o
 -12  -5   1      104.21      105.86     18.65 o
 -11  -5   1       14.69       13.68      4.45 o
 -10  -5   1       34.63       38.99      4.52 o
  -9  -5   1      531.89      525.30     14.99 o
  -8  -5   1      483.82      473.05     10.07 o
  -7  -5   1        2.09        1.90      4.65 o
  -6  -5   1      792.72      767.59      9.61 o
  -5  -5   1     1879.33     1794.83     20.01 o
  -4  -5   1     1000.00      997.82     10.31 o
  -3  -5   1     1055.40     1007.37     21.32 o
  -2  -5   1      507.38      462.36      6.08 o
  -1  -5   1      442.11      499.49      4.90 o
   0  -5   1       31.66       47.06      1.57 o
   1  -5   1      226.39      274.21      3.02 o
   2  -5   1       46.92       30.28      1.67 o
   3  -5   1     1777.27     1767.03     14.58 o
   4  -5   1      831.19      844.83      7.56 o
   5  -5   1      496.80      463.60      5.65 o
   6  -5   1     1118.35     1107.74     12.92 o
   7  -5   1       68.90       72.50      4.71 o
   8  -5   1       83.68       74.24      3.89 o
   9  -5   1      195.58      221.35      9.29 o
  10  -5   1        8.56        2.52      5.38 o
  11  -5   1        4.06        1.33      6.90 o
  12  -5   1       23.63       26.53      9.11 o
 -12  -4   1       79.67       78.17      6.61 o
 -11  -4   1       82.64       97.87      7.98 o
 -10  -4   1      363.43      352.10     10.18 o
  -9  -4   1      135.21      142.90      6.34 o
  -8  -4   1        1.63       -1.73      3.40 o
  -7  -4   1      297.94      272.94      5.80 o
  -6  -4   1     1493.64     1420.25     15.05 o
  -5  -4   1      937.20     1007.74     11.54 o
  -4  -4   1       96.63      107.95      2.04 o
  -3  -4   1       23.24       44.30      1.45 o
  -2  -4   1     1663.41     1643.51     16.94 o
  -1  -4   1       97.06      100.29      1.57 o
   0  -4   1      837.50      804.65      6.21 o
   1  -4   1      755.65      699.93      7.45 o
   2  -4   1     1710.30     1723.32     13.05 o
   3  -4   1      669.11      759.47      7.60 o
   4  -4   1      277.87      241.72      3.37 o
   5  -4   1      253.16      259.19      3.83 o
   6  -4   1      199.78      187.63      3.82 o
   7  -4   1       12.72       16.10      2.21 o
   8  -4   1      565.86      545.01     12.68 o
   9  -4   1      359.39      361.17     11.01 o
  10  -4   1       17.07       12.27      6.38 o
  11  -4   1       17.18       21.64      7.48 o
  12  -4   1       55.37       53.48      7.07 o
 -13  -3   1        0.25        6.63      6.31 o
 -12  -3   1        3.47       13.06      5.51 o
 -11  -3   1      197.19      194.04      8.78 o
 -10  -3   1      654.49      664.64     15.04 o
  -9  -3   1       12.73       11.38      3.69 o
  -8  -3   1      649.26      644.53     16.70 o
  -7  -3   1     2539.86     2542.74     35.08 o
  -6  -3   1        8.13       10.37      1.32 o
  -5  -3   1      390.49      378.57      4.41 o
  -4  -3   1      234.57      213.95      5.88 o
  -3  -3   1      402.76      470.42      5.41 o
  -2  -3   1     1232.93     1370.99     13.14 o
  -1  -3   1     2046.01     2187.83     15.94 o
   0  -3   1     5494.65     5670.67     36.77 o
   1  -3   1    14323.67    14458.45     99.60 o
   2  -3   1     1150.27     1256.83      9.64 o
   3  -3   1     3419.68     3376.99     21.96 o
   4  -3   1      724.13      668.20      6.08 o
   5  -3   1       45.80       53.34      1.82 o
   6  -3   1      745.24      780.96      8.87 o
   7  -3   1      667.79      633.68      9.50 o
   8  -3   1       48.08       47.77      6.34 o
   9  -3   1       53.75       60.43     10.09 o
  10  -3   1        5.29        5.97      7.03 o
  11  -3   1      149.55      151.88      8.13 o
  12  -3   1       44.14       58.57      6.39 o
 -13  -2   1        5.27       -3.44      6.26 o
 -12  -2   1      641.90      630.83     26.50 o
 -11  -2   1       54.96       50.97      6.23 o
 -10  -2   1        7.87       15.04      4.63 o
  -9  -2   1      442.82      446.77     11.53 o
  -8  -2   1      362.12      376.36      9.65 o
  -7  -2   1      300.04      282.31      7.84 o
  -6  -2   1      410.00      393.41      6.47 o
  -5  -2   1      578.46      543.62      6.67 o
  -4  -2   1     1083.56     1085.98     10.44 o
  -3  -2   1     1568.69     1741.98     18.41 o
  -2  -2   1     5525.53     5803.03     52.82 o
  -1  -2   1     3016.34     3087.66     24.35 o
   0  -2   1     2758.82     2845.67     18.70 o
   1  -2   1       89.18       76.32      1.47 o
   2  -2   1       98.90      132.85      1.73 o
   3  -2   1     2414.11     2483.23     17.55 o
   4  -2   1        3.99        9.83      0.98 o
   5  -2   1      729.01      734.99      6.92 o
   6  -2   1      804.87      768.12      8.60 o
   7  -2   1      638.37      619.72     10.78 o
   8  -2   1       21.11       30.06      5.01 o
   9  -2   1       94.79       98.57      7.12 o
  10  -2   1       75.24       92.15      6.10 o
  11  -2   1       10.87       12.19      4.92 o
  12  -2   1        7.37        4.98      6.74 o
 -13  -1   1      111.64       95.77      9.62 o
 -12  -1   1      140.84      148.83      9.24 o
 -11  -1   1        6.26        8.96      5.31 o
 -10  -1   1      242.46      240.03      9.63 o
  -9  -1   1      395.17      398.88     11.17 o
  -8  -1   1        0.77       -0.38      2.13 o
  -7  -1   1      519.41      485.51      8.64 o
  -6  -1   1      216.69      223.14      4.74 o
  -5  -1   1     2032.46     2037.56     19.41 o
  -4  -1   1       71.23       71.50      1.75 o
  -3  -1   1       89.62       71.77      1.55 o
  -2  -1   1     7241.11     7467.11     72.79 o
  -1  -1   1       34.06       35.28      0.81 o
   0  -1   1       23.27       24.23      1.16 o
   1  -1   1     1758.73     1719.36     12.29 o
   2  -1   1       81.61       78.36      1.49 o
   3  -1   1     1143.82     1154.20      8.78 o
   4  -1   1       27.32       29.33      1.14 o
   5  -1   1      346.60      320.39      4.40 o
   6  -1   1      342.80      317.71      6.47 o
   7  -1   1      140.14      149.89      7.15 o
   8  -1   1       36.64       44.99      5.82 o
   9  -1   1        8.63        9.96      4.72 o
  10  -1   1       77.92       84.52      5.56 o
  11  -1   1       20.89       22.27      6.40 o
  12  -1   1      169.22      189.23     13.21 o
 -13   0   1      128.68      137.13     22.78 o
 -12   0   1       37.66       35.15      7.00 o
 -11   0   1      153.92      171.35      9.46 o
 -10   0   1      171.15      179.78      8.78 o
  -9   0   1        0.97        3.94      3.14 o
  -8   0   1      289.76      308.53      7.62 o
  -7   0   1     1695.27     1628.06     20.28 o
  -6   0   1       45.44       44.44      3.08 o
  -5   0   1      604.46      624.22      7.92 o
  -4   0   1        9.36       10.11      1.28 o
  -3   0   1     1032.94      966.58     13.53 o
  -2   0   1      356.35      304.38      2.81 o
  -1   0   1      730.09      753.50      5.63 o
   0   0   1     2356.00     2351.58     26.18 o
   1   0   1     2325.99     2425.00     16.22 o
   2   0   1       20.79       15.48      1.74 o
   3   0   1     1331.63     1357.87     14.11 o
   4   0   1     1026.70     1254.88     16.44 o
   5   0   1      526.88      526.37      7.77 o
   6   0   1      412.81      432.63      9.48 o
   7   0   1       40.78       41.11      3.39 o
   8   0   1      320.77      318.96      7.74 o
   9   0   1      117.83      106.75      5.04 o
  10   0   1       36.11       37.93      5.79 o
  11   0   1       63.72       55.41      6.90 o
  12   0   1       76.88       79.05      8.34 o
  13   0   1       32.56       41.18      7.66 o
 -12   1   1       86.47       99.00     16.81 o
 -11   1   1      108.57      117.53     12.74 o
 -10   1   1        9.53        7.22      3.93 o
  -9   1   1      528.29      509.59     11.01 o
  -8   1   1      409.85      394.62     11.50 o
  -7   1   1     1019.06     1030.92     13.17 o
  -6   1   1      738.13      762.46     11.16 o
  -5   1   1     2094.65     2079.06     20.48 o
  -4   1   1     1519.91     1454.26     12.40 o
  -3   1   1      406.38      408.62      4.12 o
  -2   1   1      870.51      861.62      7.05 o
  -1   1   1       22.01       23.07      0.80 o
   0   1   1     5745.46     5734.03     54.32 o
   1   1   1        1.68       -0.90      1.12 o
   2   1   1    14016.83    14679.37    173.59 o
   3   1   1       25.28       25.20      0.91 o
   4   1   1     7463.68     7911.00     75.66 o
   5   1   1      245.53      266.59      4.42 o
   6   1   1     1404.73     1394.35     19.29 o
   7   1   1      369.39      352.44      7.07 o
   8   1   1      108.98      104.54      3.84 o
   9   1   1       70.15       69.80      5.59 o
  10   1   1      260.33      271.03     10.10 o
  11   1   1       92.45       89.04     12.92 o
  12   1   1       57.95       55.28      7.15 o
  13   1   1        1.21       -4.10      8.29 o
 -12   2   1       58.05       49.65      9.54 o
 -11   2   1       39.15       47.45      5.61 o
 -10   2   1      203.52      200.57      8.09 o
  -9   2   1      352.19      348.67      9.57 o
  -8   2   1      620.02      615.32     12.36 o
  -7   2   1        5.21        7.36      2.60 o
  -6   2   1      375.51      370.43      4.47 o
  -5   2   1     1184.81     1144.23      9.47 o
  -4   2   1      566.40      554.34      5.20 o
  -3   2   1      990.71      910.77      7.20 o
  -2   2   1    12901.63    13136.60     91.06 o
  -1   2   1     1643.93     1733.93     14.26 o
   0   2   1     1500.71     1602.18     12.19 o
   1   2   1     2718.56     2915.89     34.44 o
   2   2   1     1649.13     1705.02     31.10 o
   3   2   1     2176.29     2333.20     42.30 o
   4   2   1       10.93       17.19      1.30 o
   5   2   1     1006.25      980.39     10.06 o
   6   2   1     1950.10     1950.32     20.62 o
   7   2   1     1483.14     1484.31     23.42 o
   8   2   1      232.52      225.69      7.39 o
   9   2   1      268.03      255.86      8.71 o
  10   2   1       73.37       66.07      5.84 o
  11   2   1       20.87       24.43      5.38 o
  12   2   1        1.92        1.78      5.57 o
  13   2   1      154.21      175.48      9.88 o
 -12   3   1        1.34       -1.71      5.67 o
 -11   3   1       81.63       93.76      6.97 o
 -10   3   1      524.03      496.61     12.58 o
  -9   3   1       64.52       69.93      6.62 o
  -8   3   1      220.02      217.22      8.36 o
  -7   3   1      644.20      620.98      7.80 o
  -6   3   1      893.08      855.15      9.44 o
  -5   3   1      166.60      153.53      2.87 o
  -4   3   1     1367.53     1407.22     11.47 o
  -3   3   1      457.76      476.97      4.89 o
  -2   3   1     2592.22     2741.42     19.13 o
  -1   3   1     7883.44     8337.69     64.67 o
   0   3   1     1685.86     1691.36     11.91 o
   1   3   1     6108.63     6352.91     62.56 o
   3   3   1     1734.31     1807.22     48.64 o
   4   3   1     5029.04     4944.88     92.16 o
   5   3   1     1740.11     1765.97     22.42 o
   6   3   1        4.36        5.31      1.08 o
   7   3   1       43.37       43.72      3.21 o
   8   3   1       65.95       62.04      5.53 o
   9   3   1      325.94      324.59     10.64 o
  10   3   1       16.34       17.87      4.51 o
  11   3   1      123.33      120.71      7.22 o
  12   3   1      212.09      230.88     12.80 o
  13   3   1       45.05       62.68      7.39 o
 -12   4   1       38.04       26.17      7.39 o
 -11   4   1      102.43       91.53      8.24 o
 -10   4   1        2.84       -3.03      4.61 o
  -9   4   1       56.98       55.39      5.60 o
  -8   4   1      807.00      774.62     15.14 o
  -7   4   1      356.43      363.77      5.89 o
  -6   4   1        0.68        1.12      1.46 o
  -5   4   1      901.12      919.13      9.05 o
  -4   4   1      849.12      858.87      7.91 o
  -3   4   1      714.74      746.53      7.28 o
  -2   4   1        2.88        3.10      0.89 o
  -1   4   1      388.79      418.09      3.81 o
   0   4   1      711.01      722.02      5.52 o
   1   4   1     2645.31     2698.96     21.55 o
   2   4   1      976.17     1042.32     10.23 o
   3   4   1     5734.30     5854.62    101.39 o
   4   4   1     1323.79     1320.64     39.43 o
   5   4   1      154.51      156.68      8.02 o
   6   4   1        5.92        9.62      2.02 o
   7   4   1      684.14      691.54     13.67 o
   8   4   1       13.26       10.59      2.66 o
   9   4   1       50.80       60.95      4.43 o
  10   4   1        8.20       12.73      4.00 o
  11   4   1      246.51      239.23      9.05 o
  12   4   1      249.75      244.82     33.82 o
  13   4   1        7.72        9.01      7.19 o
 -12   5   1       33.61       37.44      7.93 o
 -11   5   1        0.65        8.57      6.58 o
 -10   5   1      430.23      441.24     13.13 o
  -9   5   1       47.26       38.08      5.65 o
  -8   5   1      169.38      176.83      7.17 o
  -7   5   1      135.58      137.99      4.31 o
  -6   5   1      172.73      164.92      4.11 o
  -5   5   1      395.72      399.82      5.73 o
  -4   5   1     1071.13     1076.80      9.37 o
  -3   5   1       13.17       10.96      1.26 o
  -2   5   1     2700.60     2827.99     20.61 o
  -1   5   1     6988.17     7221.92     45.34 o
   0   5   1      492.53      624.95      5.13 o
   1   5   1      628.28      561.04      5.14 o
   2   5   1     1202.58     1233.27     13.51 o
   3   5   1      859.19      892.58      9.53 o
   4   5   1      297.84      289.87     10.41 o
   5   5   1       89.80       96.02      6.86 o
   6   5   1      161.32      145.92     12.78 o
   7   5   1       91.28       85.89      6.53 o
   8   5   1      248.51      254.56      6.32 o
   9   5   1      140.87      141.23      7.64 o
  10   5   1      883.95      933.22     40.78 o
  11   5   1      148.75      152.33     17.15 o
  12   5   1        2.35        5.97      5.88 o
 -11   6   1       37.41       39.47      6.75 o
 -10   6   1       61.37       61.60      7.13 o
  -9   6   1      484.49      460.22     11.61 o
  -8   6   1        4.48        6.60      3.17 o
  -7   6   1      117.62      115.83      4.29 o
  -6   6   1      150.61      143.02      4.61 o
  -5   6   1      149.05      157.62      5.22 o
  -4   6   1      205.41      192.22      3.17 o
  -3   6   1     4369.84     4458.52     30.68 o
  -2   6   1     2504.90     2470.92     16.98 o
  -1   6   1     1109.94     1150.43      9.36 o
   0   6   1      588.35      547.89      4.65 o
   1   6   1     5028.56     5169.94     39.15 o
   2   6   1      277.10      272.67      4.58 o
   3   6   1      397.43      410.14      5.17 o
   4   6   1       19.31       15.10      1.45 o
   5   6   1       62.87       63.09      6.28 o
   6   6   1     2102.39     1912.77     40.71 o
   7   6   1       31.38       20.99      6.21 o
   8   6   1      491.82      467.56     25.95 o
   9   6   1      700.32      697.12     16.69 o
  10   6   1      183.37      195.39     21.65 o
  11   6   1        1.11       25.45     14.58 o
  12   6   1       91.61       83.29     18.19 o
 -11   7   1      172.15      185.10     14.07 o
 -10   7   1       58.19       69.12     14.71 o
  -9   7   1       25.01       26.90      3.65 o
  -8   7   1      202.42      199.15      8.18 o
  -7   7   1      361.28      364.23      7.67 o
  -6   7   1      257.69      265.77      7.32 o
  -5   7   1     1215.50     1214.18     13.77 o
  -4   7   1     1813.86     1844.25     17.62 o
  -3   7   1      954.65      945.57      8.86 o
  -2   7   1      291.01      301.07      4.01 o
  -1   7   1      599.14      596.12      5.90 o
   0   7   1      799.94      780.89      6.86 o
   1   7   1      974.20     1012.07      8.59 o
   2   7   1      115.96      123.78      3.26 o
   3   7   1      689.37      684.37      9.61 o
   4   7   1     3276.67     3285.67     33.71 o
   5   7   1      272.61      266.83      4.70 o
   6   7   1        0.58        3.38      3.73 o
   7   7   1      287.95      300.63     14.17 o
   8   7   1      775.34      760.19     33.56 o
   9   7   1      263.68      244.06     20.96 o
  10   7   1       59.63       72.00     16.00 o
  11   7   1      339.01      344.06     28.00 o
  12   7   1       57.99       37.49     16.99 o
 -11   8   1       10.35        8.19      7.99 o
 -10   8   1        4.50       -6.57      6.57 o
  -9   8   1       91.97       94.44      5.20 o
  -8   8   1      143.22      145.29      7.02 o
  -7   8   1        2.80       10.39      4.23 o
  -6   8   1       55.23       57.27      5.19 o
  -5   8   1     1624.97     1631.10     21.95 o
  -4   8   1     3232.81     3187.45     31.36 o
  -3   8   1      799.70      780.33      8.87 o
  -2   8   1     1923.25     1943.27     15.56 o
  -1   8   1      519.76      507.24      5.61 o
   0   8   1      470.56      468.24      5.02 o
   1   8   1      376.43      356.08      4.14 o
   2   8   1      454.27      460.56      7.16 o
   3   8   1      205.95      217.82      5.05 o
   4   8   1     2925.21     2853.45     32.90 o
   5   8   1      184.06      171.35      5.56 o
   6   8   1     2835.61     2779.07     62.22 o
   7   8   1      537.42      508.08     18.65 o
   8   8   1        3.02        4.70      6.71 o
   9   8   1      323.28      350.54     26.09 o
  10   8   1      203.31      225.52     22.02 o
  11   8   1      185.45      210.54     23.57 o
  12   8   1        0.91      -11.54     14.65 o
 -10   9   1       76.87       75.38      8.92 o
  -9   9   1       57.62       64.87      6.34 o
  -8   9   1        1.46        0.75      4.73 o
  -7   9   1      176.48      173.46      8.17 o
  -6   9   1      963.96      952.76     19.15 o
  -5   9   1       17.85       11.05      3.04 o
  -4   9   1      127.88      131.68      4.58 o
  -3   9   1       56.69       67.22      3.46 o
  -2   9   1      295.49      297.27      4.95 o
  -1   9   1      319.11      297.08      4.44 o
   0   9   1      881.01      864.95      8.59 o
   1   9   1      850.82      860.93      8.02 o
   2   9   1     1010.82      989.98     11.92 o
   3   9   1      980.35      961.41     19.30 o
   4   9   1     1320.01     1282.52     22.56 o
   5   9   1      166.03      167.54      5.91 o
   6   9   1       18.06       18.14      2.80 o
   7   9   1       82.55       82.54      6.35 o
   8   9   1       35.96       28.32     12.60 o
   9   9   1     1270.75     1273.63     50.12 o
  10   9   1       88.06       94.55     17.77 o
  11   9   1        0.72        0.00     12.92 o
  12   9   1       36.39       60.60     20.35 o
 -10  10   1       88.84       81.29      6.89 o
  -9  10   1        4.24        6.97      4.57 o
  -8  10   1      145.57      141.49     10.65 o
  -7  10   1       91.99       86.32      7.06 o
  -6  10   1        3.57        8.38      4.81 o
  -5  10   1      124.12      121.74      5.40 o
  -4  10   1      274.80      282.46      7.32 o
  -3  10   1       24.74       22.21      3.67 o
  -2  10   1       10.76       12.35      2.31 o
  -1  10   1        0.52       -0.88      1.65 o
   0  10   1       64.66       75.96      2.74 o
   1  10   1     1819.52     1812.38     18.06 o
   2  10   1       88.81       85.79      4.60 o
   3  10   1       95.47       95.72      6.42 o
   4  10   1      477.89      450.08     10.87 o
   5  10   1      409.71      385.41     13.67 o
   6  10   1       29.02       33.71      3.99 o
   7  10   1      962.81      977.78     17.29 o
   8  10   1      472.92      470.89     15.33 o
   9  10   1       36.52       46.37     15.65 o
  10  10   1       27.61       17.70     14.76 o
  11  10   1      109.19      100.17     21.06 o
  -9  11   1        0.87       -0.94      6.35 o
  -8  11   1       10.32       16.00      7.67 o
  -7  11   1       88.75       94.52     11.98 o
  -6  11   1       54.66       40.41      6.95 o
  -5  11   1      299.01      285.23     15.34 o
  -4  11   1      192.94      194.06      7.26 o
  -3  11   1       11.54       13.74      3.64 o
  -2  11   1       57.57       58.17      3.79 o
  -1  11   1      232.99      246.97      6.03 o
   0  11   1       73.53       79.59      3.32 o
   1  11   1      246.34      239.11      5.41 o
   2  11   1        3.64        2.46      3.08 o
   3  11   1     1321.33     1319.13     23.62 o
   4  11   1      548.91      537.75     12.83 o
   5  11   1       71.01       74.02      5.30 o
   6  11   1      431.37      414.18     10.71 o
   7  11   1      343.31      368.28      9.82 o
   8  11   1      278.09      295.25     13.03 o
  -8  12   1        6.90        2.73      9.15 o
  -7  12   1       23.20       18.69      8.86 o
  -6  12   1       21.67       25.60      8.08 o
  -5  12   1      182.29      177.00     14.92 o
  -4  12   1      176.71      182.15      9.05 o
  -3  12   1       10.58       10.64      4.13 o
  -2  12   1      766.35      744.90     13.09 o
  -1  12   1      549.32      534.41      9.16 o
   0  12   1       37.09       37.23      3.42 o
   1  12   1     1129.99     1108.42     18.75 o
   2  12   1      294.21      281.53      8.50 o
   3  12   1       42.81       40.17      5.55 o
   4  12   1        9.27       15.23      4.34 o
   5  12   1      147.09      152.14      7.44 o
   6  12   1      823.93      813.88     17.00 o
   7  12   1       64.07       64.73      6.95 o
   8  12   1       56.81       63.33      7.89 o
  -7  13   1      490.64      514.95     20.38 o
  -6  13   1        5.01       -0.33      6.47 o
  -5  13   1       15.65       11.60      8.04 o
  -4  13   1        8.99        6.66      4.52 o
  -3  13   1       19.45       16.29      5.25 o
  -2  13   1       60.22       67.90      6.06 o
  -1  13   1        0.92        2.46      3.25 o
   0  13   1       66.49       61.68      4.07 o
   1  13   1     1142.74     1110.15     22.53 o
   2  13   1      656.88      644.10     15.93 o
   3  13   1      542.15      546.16     15.87 o
   4  13   1      440.05      431.14     12.84 o
   5  13   1       65.85       56.55      6.12 o
   6  13   1        3.00        6.31      4.61 o
   7  13   1        8.69       14.27      5.38 o
   8  13   1      289.52      317.80     16.04 o
  -7  14   1        2.01       -5.44      7.08 o
  -6  14   1       51.80       61.79      8.85 o
  -5  14   1        5.74       11.61      8.29 o
  -4  14   1      316.39      347.67     31.20 o
  -3  14   1        2.88       -0.85      5.31 o
  -2  14   1      241.36      219.74     21.68 o
  -1  14   1       45.29       50.30      4.59 o
   0  14   1      308.05      313.16      8.68 o
   1  14   1       18.45       14.12      5.63 o
   2  14   1       10.69       12.72      7.79 o
   3  14   1       16.07       16.13      5.63 o
   4  14   1      378.10      341.84     28.67 o
   5  14   1      171.54      158.77      8.80 o
   6  14   1      492.31      517.33     31.20 o
   7  14   1      305.06      316.40     12.48 o
   8  14   1       24.29       25.95      8.42 o
  -5  15   1       51.94       45.09      9.93 o
  -4  15   1        9.33       11.52      7.06 o
  -3  15   1       26.96       38.03      8.98 o
  -2  15   1      259.10      267.70      9.45 o
  -1  15   1       95.47       88.60      5.77 o
   0  15   1       24.97       13.77      9.89 o
   1  15   1       39.82       37.87      7.32 o
   2  15   1       80.24       63.33     13.03 o
   3  15   1       96.81       82.94      9.58 o
   4  15   1        1.28       -6.06      6.06 o
   5  15   1      103.51      109.95      9.62 o
   6  15   1       63.68       67.13      8.28 o
   7  15   1      198.58      220.37     12.16 o
   8  15   1        1.39       -4.67      7.89 o
  -4  16   1        0.50        3.76      9.39 o
  -3  16   1       24.01       28.24      8.49 o
  -2  16   1      100.94       89.24      7.04 o
  -1  16   1      277.73      288.09      9.15 o
   0  16   1       38.69       41.13     10.09 o
   1  16   1      241.05      283.30     15.90 o
   2  16   1      134.98      140.17     17.42 o
   3  16   1        8.85        4.07      7.80 o
   4  16   1       53.30       56.11      9.06 o
   5  16   1      313.33      301.30     14.89 o
   6  16   1        9.03        6.99      7.03 o
   7  16   1       20.36       15.34      7.24 o
  -2  17   1        1.98        0.52      4.41 o
  -1  17   1        5.46       -0.44      7.49 o
   0  17   1       40.99       33.15      8.60 o
   1  17   1       58.35       44.04      8.75 o
   2  17   1      128.07      151.16     27.17 o
   3  17   1      239.31      217.09     20.88 o
   4  17   1       84.55       89.02     10.89 o
   5  17   1       17.60        8.64      8.04 o
  -3 -17   2       76.85       87.24     17.29 o
  -2 -17   2       69.84       65.07     11.76 o
  -1 -17   2       46.60       28.36      8.58 o
   0 -17   2       36.93       41.27      9.14 o
  -5 -16   2      262.78      266.68     21.56 o
  -4 -16   2      129.13      139.64     26.39 o
  -3 -16   2        3.26        9.46      8.20 o
  -2 -16   2       45.31       54.39     10.35 o
  -1 -16   2       94.75      106.10     12.24 o
   0 -16   2       87.57       96.34      9.98 o
   1 -16   2       95.28      100.04      9.78 o
   2 -16   2       15.82        6.42      4.75 o
   3 -16   2      112.97       91.08     12.76 o
  -7 -15   2        4.65        8.52      7.30 o
  -6 -15   2       97.62      108.52     16.90 o
  -5 -15   2       63.01       64.56     14.62 o
  -4 -15   2      246.72      268.29     14.45 o
  -3 -15   2        1.81       21.40      8.24 o
  -2 -15   2      301.35      326.95     16.50 o
  -1 -15   2      119.93      122.26     10.75 o
   0 -15   2       10.92       12.94      6.96 o
   1 -15   2       11.72       14.52      4.34 o
   2 -15   2       34.70       34.49      6.20 o
   3 -15   2       71.76       85.25     11.96 o
   4 -15   2       17.62       16.57     13.84 o
  -8 -14   2        0.55        1.44      7.13 o
  -7 -14   2       51.95       48.36     10.81 o
  -6 -14   2      106.78      139.73     18.97 o
  -5 -14   2      132.90      132.20     13.73 o
  -4 -14   2       26.49       32.43      7.65 o
  -3 -14   2       56.57       54.15      8.32 o
  -2 -14   2      274.28      273.79     14.49 o
  -1 -14   2       41.07       51.32      7.32 o
   0 -14   2       75.50       85.10      4.70 o
   1 -14   2      239.92      252.38      8.09 o
   2 -14   2       97.45       92.62     10.23 o
   3 -14   2       10.25       13.22      6.09 o
   4 -14   2       64.86       80.14      8.54 o
   5 -14   2       24.22       13.51     15.84 o
   6 -14   2       44.78       51.57     10.30 o
  -9 -13   2        4.43       -2.09      7.72 o
  -8 -13   2       49.14       51.99      9.52 o
  -7 -13   2      345.21      323.53     13.28 o
  -6 -13   2      144.41      164.96      9.89 o
  -5 -13   2       22.78       26.37      7.56 o
  -4 -13   2      147.18      154.60     10.31 o
  -3 -13   2       74.06       71.23     11.84 o
  -2 -13   2        1.59       -2.74      4.76 o
  -1 -13   2       29.22       24.59      5.99 o
   0 -13   2      119.94      126.09      5.33 o
   1 -13   2      962.43      924.76     15.25 o
   2 -13   2       11.64        6.09      4.88 o
   3 -13   2      254.79      269.37     16.59 o
   4 -13   2      120.28      129.73      9.50 o
   5 -13   2        9.03        7.59      8.46 o
   6 -13   2        7.18        3.87      8.37 o
   7 -13   2       43.51       33.92      9.54 o
  -9 -12   2       22.04       19.50      8.07 o
  -8 -12   2      422.40      443.46     13.89 o
  -7 -12   2       78.41       82.63      7.38 o
  -6 -12   2        5.53       10.57      5.46 o
  -5 -12   2      441.04      434.80     14.80 o
  -4 -12   2      273.76      265.86     39.18 o
  -3 -12   2        8.25        9.38      5.63 o
  -2 -12   2      370.51      364.73     11.66 o
  -1 -12   2      297.72      295.81      6.10 o
   0 -12   2       18.36       10.95      3.18 o
   1 -12   2        5.67       12.47      3.89 o
   2 -12   2       13.54        2.30      4.51 o
   3 -12   2      143.55      148.52      7.92 o
   4 -12   2      548.71      549.58     16.01 o
   5 -12   2       17.84        8.35      7.58 o
   6 -12   2      331.08      337.98     16.16 o
   7 -12   2       12.59        5.06     11.56 o
   8 -12   2        6.10        1.99     13.38 o
  -9 -11   2      200.21      211.68     13.06 o
  -8 -11   2        3.53        4.30      4.65 o
  -7 -11   2      269.72      253.97     11.17 o
  -6 -11   2       20.85       24.10      5.27 o
  -5 -11   2      172.90      189.20      9.64 o
  -4 -11   2       40.14       51.64     13.61 o
  -3 -11   2       30.43       40.04     13.42 o
  -2 -11   2      281.76      274.02     14.02 o
  -1 -11   2      997.51      994.33     12.83 o
   0 -11   2        1.58       -0.74      2.41 o
   1 -11   2      744.52      754.14     11.36 o
   2 -11   2      444.07      436.71     11.26 o
   3 -11   2       17.90       16.15      4.64 o
   4 -11   2       43.43       49.87      5.95 o
   5 -11   2        9.13       14.17      5.04 o
   6 -11   2       80.94       85.93      7.11 o
   7 -11   2       56.50       57.39      6.90 o
   8 -11   2        0.73        0.42      7.29 o
  -9 -10   2        3.67        5.98      5.77 o
  -8 -10   2       20.65       21.87      4.68 o
  -7 -10   2      216.42      217.69     10.18 o
  -6 -10   2      236.36      228.02      9.35 o
  -5 -10   2       26.83       26.89      4.87 o
  -4 -10   2       10.91       16.52      5.96 o
  -3 -10   2      259.82      263.33     10.67 o
  -2 -10   2      106.27      131.20      5.70 o
  -1 -10   2      161.02      143.23      3.91 o
   0 -10   2      176.33      193.70      6.75 o
   1 -10   2      828.35      830.99     11.66 o
   2 -10   2      604.24      604.34     14.06 o
   3 -10   2      215.15      221.07      7.27 o
   4 -10   2      882.55      890.85     13.89 o
   5 -10   2       52.62       51.51      5.07 o
   6 -10   2       20.30       19.93      4.73 o
   7 -10   2       33.56       43.44      6.13 o
   8 -10   2       30.95       18.22      7.50 o
   9 -10   2       36.90       31.00      5.19 o
 -10  -9   2       17.80       35.04      6.83 o
  -9  -9   2       70.29       62.58      7.79 o
  -8  -9   2      199.36      207.95      8.58 o
  -7  -9   2       33.82       34.63      6.32 o
  -6  -9   2      298.40      291.42      9.67 o
  -5  -9   2      216.11      224.29      8.82 o
  -4  -9   2      252.23      270.27      9.80 o
  -3  -9   2      378.70      373.37     11.68 o
  -2  -9   2       73.87       50.40      3.82 o
  -1  -9   2      469.97      529.99      7.38 o
   0  -9   2     1833.50     1836.30     17.05 o
   1  -9   2        7.66        7.76      1.79 o
   2  -9   2      323.77      329.87      6.56 o
   3  -9   2      147.40      148.94      4.83 o
   4  -9   2      381.57      372.03      8.87 o
   5  -9   2        3.23        3.13      2.89 o
   6  -9   2      100.36      102.70      6.65 o
   7  -9   2      182.62      178.71      8.46 o
   8  -9   2       54.90       48.32      7.00 o
   9  -9   2        0.03       -4.09      4.09 o
  10  -9   2       33.29       37.91      7.70 o
 -10  -8   2      148.47      141.45     10.44 o
  -9  -8   2        8.72        5.52      5.40 o
  -8  -8   2      285.51      275.02      8.81 o
  -7  -8   2      175.25      172.08      7.07 o
  -6  -8   2       21.17       29.04      5.04 o
  -5  -8   2      585.95      622.07     12.25 o
  -4  -8   2     1806.66     1824.74     28.52 o
  -3  -8   2      104.62       91.72      3.61 o
  -2  -8   2     4624.43     4655.67     52.21 o
  -1  -8   2     1516.58     1518.62     13.87 o
   0  -8   2     1088.32     1115.91     10.56 o
   1  -8   2       52.23       59.58      2.17 o
   2  -8   2      223.08      234.16      4.59 o
   3  -8   2      318.37      328.29      5.98 o
   4  -8   2       13.86       16.37      2.61 o
   5  -8   2       48.12       53.16      3.75 o
   6  -8   2      171.61      166.92      7.35 o
   7  -8   2      344.67      362.10     15.96 o
   8  -8   2       32.26       29.47      4.46 o
   9  -8   2      111.09      102.42      5.64 o
  10  -8   2       11.54        1.39      6.39 o
 -12  -7   2        6.63      -14.09     14.09 o
 -11  -7   2       26.55       26.43      6.28 o
 -10  -7   2      167.30      169.95      9.77 o
  -9  -7   2      388.29      366.01      9.60 o
  -8  -7   2       11.63       18.28      3.46 o
  -7  -7   2      286.61      261.73      8.09 o
  -6  -7   2      882.60      920.09     15.46 o
  -5  -7   2      387.53      387.33      8.44 o
  -4  -7   2       39.24       50.25      2.92 o
  -3  -7   2     1049.17     1046.00     13.74 o
  -2  -7   2      400.55      391.68      7.64 o
  -1  -7   2      958.68      933.22      9.11 o
   0  -7   2      215.29      238.60      3.57 o
   1  -7   2     3747.29     3781.39     27.46 o
   2  -7   2      861.81      835.94      7.84 o
   3  -7   2      422.59      424.95      6.10 o
   4  -7   2      127.20      114.40      4.87 o
   5  -7   2      242.87      241.16      5.62 o
   6  -7   2       91.90       82.30      5.09 o
   7  -7   2       13.96       13.36      3.14 o
   8  -7   2       39.71       41.87      5.27 o
   9  -7   2      177.71      171.16      6.21 o
  10  -7   2       99.41      103.60     10.34 o
  11  -7   2       13.98       22.61      7.23 o
 -12  -6   2       45.65       49.97     16.62 o
 -11  -6   2      133.79      135.98      9.36 o
 -10  -6   2       59.19       57.63      8.87 o
  -9  -6   2      101.97       98.09      5.40 o
  -8  -6   2      198.10      194.71      6.59 o
  -7  -6   2     1319.26     1328.79     21.43 o
  -6  -6   2      794.02      758.09     11.85 o
  -5  -6   2      286.51      302.80      5.96 o
  -4  -6   2     3346.05     3410.48     42.61 o
  -3  -6   2     1049.11     1042.78     13.15 o
  -2  -6   2      629.77      668.49      8.48 o
  -1  -6   2      754.14      800.65      7.93 o
   0  -6   2      126.69      127.47      2.38 o
   1  -6   2     1000.85     1065.88      9.14 o
   2  -6   2      885.63      874.48     10.27 o
   3  -6   2      600.77      607.64      7.40 o
   4  -6   2     1984.43     1959.62     17.22 o
   5  -6   2      281.09      284.61      4.79 o
   6  -6   2      219.40      212.07      5.19 o
   7  -6   2      843.07      871.88     12.22 o
   8  -6   2      183.52      187.85      7.30 o
   9  -6   2       28.31       23.18      3.50 o
  10  -6   2       18.79       18.70      6.25 o
  11  -6   2       39.30       52.81      7.66 o
 -12  -5   2      101.95      106.16     19.26 o
 -11  -5   2      146.62      151.03      7.41 o
 -10  -5   2        8.40       12.48      4.16 o
  -9  -5   2      436.89      417.40     10.62 o
  -8  -5   2      541.76      518.71     11.18 o
  -7  -5   2      308.71      317.34      8.28 o
  -6  -5   2      506.74      551.83     10.59 o
  -5  -5   2     1133.50     1101.54     13.79 o
  -4  -5   2     1098.44     1128.17     12.62 o
  -3  -5   2       23.02       20.68      1.56 o
  -2  -5   2      719.92      760.50      9.01 o
  -1  -5   2     4514.90     4903.15     35.16 o
   0  -5   2     1323.64     1356.65     11.00 o
   1  -5   2     1068.42     1141.90     10.99 o
   2  -5   2      989.01      970.70      9.47 o
   3  -5   2      381.79      380.99      4.60 o
   4  -5   2      574.32      585.68      5.95 o
   5  -5   2      247.90      243.42      4.59 o
   6  -5   2     1464.07     1525.99     15.43 o
   7  -5   2      493.23      472.21      8.92 o
   8  -5   2       13.44       12.90      2.97 o
   9  -5   2       39.76       41.10      5.84 o
  10  -5   2      393.63      400.21     13.36 o
  11  -5   2        7.84        5.86      7.32 o
 -12  -4   2       72.23       71.12      6.70 o
 -11  -4   2       22.59       21.47      4.99 o
 -10  -4   2       30.96       33.50      5.77 o
  -9  -4   2     1092.78     1111.20     25.63 o
  -8  -4   2        9.51        4.16      3.08 o
  -7  -4   2      465.00      488.49      8.80 o
  -6  -4   2      866.47      865.41     11.45 o
  -5  -4   2      675.10      656.68      7.99 o
  -4  -4   2       76.24       79.47      2.24 o
  -3  -4   2     1198.38     1385.17     15.84 o
  -2  -4   2     2017.73     2146.37     23.97 o
  -1  -4   2      325.31      275.65      2.97 o
   0  -4   2       53.43       43.43      1.58 o
   1  -4   2     4856.90     5038.49     32.19 o
   2  -4   2     4077.77     4067.10     31.84 o
   3  -4   2       61.05       60.63      1.89 o
   4  -4   2     2540.11     2625.65     18.67 o
   5  -4   2      800.86      792.56      8.19 o
   6  -4   2       29.64       36.13      2.68 o
   7  -4   2       85.61       74.48      3.15 o
   8  -4   2      132.56      129.03      7.40 o
   9  -4   2      337.18      311.75     16.47 o
  10  -4   2       25.69       27.76      6.91 o
  11  -4   2        8.06        8.81      6.86 o
  12  -4   2      160.30      157.77      9.12 o
 -12  -3   2       62.04       79.37      7.12 o
 -11  -3   2      248.68      252.77     10.04 o
 -10  -3   2      594.35      598.55     14.30 o
  -9  -3   2        4.53        8.58      3.82 o
  -8  -3   2      317.50      348.16      9.15 o
  -7  -3   2     1255.18     1267.06     18.13 o
  -6  -3   2      762.10      751.69     10.34 o
  -5  -3   2       64.48       80.23      3.00 o
  -4  -3   2     1552.18     1735.37     17.93 o
  -3  -3   2      197.62      279.87      4.42 o
  -2  -3   2     2499.11     2520.95     27.49 o
  -1  -3   2      188.80      222.14      2.58 o
   0  -3   2     6613.26     6771.92     45.56 o
   1  -3   2     1730.91     1687.60     13.21 o
   2  -3   2        2.20        3.35      0.71 o
   3  -3   2      756.30      734.04      6.44 o
   4  -3   2     1375.91     1327.59     11.64 o
   5  -3   2      373.78      374.11      4.32 o
   6  -3   2       90.54      109.53      2.86 o
   7  -3   2      183.69      172.25      3.74 o
   8  -3   2      464.20      453.04     11.11 o
   9  -3   2       86.40       77.69      9.36 o
  10  -3   2      103.83      105.30      8.68 o
  11  -3   2      135.33      140.21     10.11 o
  12  -3   2      129.70      131.45      8.27 o
 -13  -2   2        6.60        5.50      6.76 o
 -12  -2   2      229.94      233.26     11.90 o
 -11  -2   2      166.30      178.07     15.50 o
 -10  -2   2        2.54       -3.64      4.13 o
  -9  -2   2      424.88      437.09     11.61 o
  -8  -2   2      215.40      233.41     20.12 o
  -7  -2   2      904.36      874.76     13.86 o
  -6  -2   2        9.81        6.83      1.43 o
  -5  -2   2       52.11       47.64      1.90 o
  -4  -2   2     4665.80     4693.03     42.13 o
  -3  -2   2      539.88      480.22      6.43 o
  -2  -2   2     5271.01     5374.40     66.18 o
  -1  -2   2     5438.13     5665.61     41.92 o
   0  -2   2      578.68      588.34      6.01 o
   1  -2   2      159.43      153.24      2.12 o
   2  -2   2       39.17       58.23      1.54 o
   3  -2   2      520.91      533.96      4.40 o
   4  -2   2      169.15      161.36      2.53 o
   5  -2   2      479.35      505.21      5.38 o
   6  -2   2      955.21      965.14      9.83 o
   7  -2   2     1747.92     1752.57     22.82 o
   8  -2   2      103.29      117.83      5.83 o
   9  -2   2       94.47      110.87      7.45 o
  10  -2   2      260.49      272.77     11.51 o
  11  -2   2      170.42      172.15      7.88 o
  12  -2   2        7.31        1.16      6.78 o
 -13  -1   2       51.55       63.62     14.60 o
 -12  -1   2      275.60      275.96     13.70 o
 -11  -1   2       15.24       11.21      6.62 o
 -10  -1   2      162.03      177.79      9.08 o
  -9  -1   2      513.68      519.37     13.00 o
  -8  -1   2      131.42      112.74      4.45 o
  -7  -1   2       16.02       18.71      2.54 o
  -6  -1   2      750.49      722.45      9.37 o
  -5  -1   2      640.17      635.52      7.32 o
  -4  -1   2      156.73      131.50      2.51 o
  -3  -1   2       70.06       80.25      1.77 o
  -2  -1   2    10796.04    11148.40     87.71 o
  -1  -1   2     6044.21     6122.69     42.99 o
   0  -1   2        4.31       -0.61      0.61 o
   1  -1   2     2686.69     2602.67     16.73 o
   2  -1   2       72.55       98.27      1.71 o
   3  -1   2     1894.04     2057.59     14.60 o
   4  -1   2      116.25      127.30      2.84 o
   5  -1   2     1558.26     1609.77     13.18 o
   6  -1   2     1744.98     1724.04     19.79 o
   7  -1   2      924.61      916.33     13.59 o
   8  -1   2      133.18      135.66      7.44 o
   9  -1   2      955.82      897.85     19.34 o
  10  -1   2      209.57      202.99      7.70 o
  11  -1   2       41.55       54.83      7.24 o
  12  -1   2       81.05       82.84      8.68 o
 -12   0   2        0.41        0.54      6.93 o
 -11   0   2       51.10       66.43      7.06 o
 -10   0   2      145.52      161.27      8.94 o
  -9   0   2      343.33      332.97      8.44 o
  -8   0   2        6.24        6.32      2.86 o
  -7   0   2     1483.61     1486.08     18.94 o
  -6   0   2     1123.99     1106.53     13.07 o
  -5   0   2      151.28      141.77      3.33 o
  -4   0   2     3002.19     3097.21     28.67 o
  -3   0   2     2119.24     2129.71     16.29 o
  -2   0   2       48.15       44.37      1.30 o
  -1   0   2        3.52        3.70      0.49 o
   0   0   2     7462.13     7580.56     54.35 o
   1   0   2     9841.90     9905.51     62.35 o
   2   0   2    11228.08    11564.17     82.12 o
   3   0   2     3920.52     4327.36     33.76 o
   4   0   2     6582.33     6800.75     60.86 o
   5   0   2     3848.14     3809.56     38.22 o
   6   0   2      178.71      169.03      4.57 o
   7   0   2     1134.39     1148.15     17.85 o
   8   0   2      868.39      846.46     22.73 o
   9   0   2        6.68        8.56      3.30 o
  10   0   2        2.73       -2.44      5.12 o
  11   0   2      318.40      317.64     16.75 o
  12   0   2      317.85      319.36     13.15 o
 -12   1   2       67.77       71.56     14.46 o
 -11   1   2      150.13      149.25      9.34 o
 -10   1   2       89.59       93.08      5.77 o
  -9   1   2       70.46       65.12      4.85 o
  -8   1   2      511.09      490.52     12.79 o
  -7   1   2      856.26      844.63     11.44 o
  -6   1   2       61.69       64.15      2.89 o
  -5   1   2      130.57      118.84      4.13 o
  -4   1   2     2032.38     2004.12     16.89 o
  -3   1   2     1587.55     1623.59     12.36 o
  -2   1   2      191.04      186.93      2.19 o
  -1   1   2     2484.01     2525.20     18.44 o
   0   1   2     3664.24     3731.81     29.29 o
   1   1   2      381.97      402.07      2.93 o
   2   1   2      423.44      493.72      5.26 o
   3   1   2     1774.72     1838.83     18.54 o
   4   1   2     4963.04     4958.91     48.07 o
   5   1   2      804.80      798.15      9.55 o
   6   1   2     2494.67     2581.79     26.80 o
   7   1   2     1039.34     1039.14     15.08 o
   8   1   2       18.90       22.95      2.19 o
   9   1   2      398.56      401.26     11.34 o
  10   1   2      576.40      534.41     16.28 o
  11   1   2      137.70      156.49      8.99 o
  12   1   2        6.27        4.46      6.01 o
  13   1   2        1.42        4.12      6.29 o
 -12   2   2       64.22       61.38     20.02 o
 -11   2   2       35.26       36.78      6.08 o
 -10   2   2       44.68       41.72      6.47 o
  -9   2   2      464.05      460.40     11.66 o
  -8   2   2      543.53      510.82      9.76 o
  -7   2   2       40.34       47.27      3.10 o
  -6   2   2       26.13       24.47      1.46 o
  -5   2   2      915.89      904.48      8.37 o
  -4   2   2      111.36       89.78      1.80 o
  -3   2   2        9.25       10.03      0.84 o
  -2   2   2       10.65       12.14      0.78 o
  -1   2   2     3540.03     3566.05     36.89 o
   0   2   2     7693.94     7771.40     50.59 o
   1   2   2      562.67      574.43      4.98 o
   2   2   2     6134.78     6165.35     63.84 o
   3   2   2     2651.40     2841.13     25.19 o
   4   2   2      157.11      186.95      3.47 o
   5   2   2     1814.45     1925.54     19.93 o
   6   2   2      556.06      513.32      7.99 o
   7   2   2       87.76       93.05      4.12 o
   8   2   2       89.35       80.00      4.91 o
   9   2   2      138.70      128.52      6.48 o
  10   2   2      279.10      304.14     10.29 o
  11   2   2       49.49       57.89      6.39 o
  12   2   2        1.35       -5.00      5.00 o
  13   2   2       41.29       45.36      7.17 o
 -12   3   2        4.19       14.22      5.91 o
 -11   3   2       13.52        2.50      7.16 o
 -10   3   2      425.49      443.26     18.01 o
  -9   3   2      411.24      406.15     20.27 o
  -8   3   2       94.31       95.46      5.55 o
  -7   3   2      351.46      342.02      4.99 o
  -6   3   2      131.37      118.25      2.95 o
  -5   3   2        5.29        7.24      1.21 o
  -4   3   2      457.88      512.42      5.48 o
  -3   3   2       79.51       78.84      1.72 o
  -2   3   2     5870.57     6060.09     42.43 o
  -1   3   2    10339.97    10637.12     78.20 o
   0   3   2       12.20       18.07      0.76 o
   1   3   2     4184.85     4373.90     34.25 o
   2   3   2     4676.91     4861.85     45.85 o
   3   3   2      519.64      545.82     15.77 o
   4   3   2     3261.44     3299.47     39.70 o
   5   3   2      211.95      204.72      3.13 o
   6   3   2        6.90        6.83      1.26 o
   7   3   2       96.71       99.60      4.13 o
   8   3   2      148.58      159.93      6.16 o
   9   3   2      497.64      502.28     11.74 o
  10   3   2       67.35       65.36      5.58 o
  11   3   2       16.48       22.81      5.12 o
  12   3   2       32.09       30.70      8.51 o
  13   3   2      124.26      140.39      9.45 o
 -12   4   2       27.40       13.60      6.61 o
 -11   4   2      101.00       95.86      8.49 o
 -10   4   2      345.37      371.15     12.54 o
  -9   4   2       28.54       31.24      4.41 o
  -8   4   2       62.76       56.41      5.18 o
  -7   4   2      106.41      116.55      4.08 o
  -6   4   2     1702.57     1705.17     15.04 o
  -5   4   2       23.24       22.92      1.63 o
  -4   4   2     2702.23     2776.64     20.32 o
  -3   4   2     3777.17     3916.49     28.52 o
  -2   4   2     1125.66     1171.37      9.97 o
  -1   4   2      699.95      838.35      6.79 o
   0   4   2     3199.70     3251.90     20.78 o
   1   4   2     1647.79     1740.53     14.13 o
   2   4   2      198.55      184.86      3.13 o
   3   4   2      529.17      568.98      8.06 o
   4   4   2     3325.79     3321.31     94.65 o
   5   4   2     1462.93     1428.47     30.41 o
   6   4   2        7.62       11.60      2.27 o
   7   4   2      469.55      491.94      8.62 o
   8   4   2      385.64      404.55      8.37 o
   9   4   2       24.82       23.85      3.83 o
  10   4   2       15.43       22.22      4.19 o
  11   4   2      226.42      230.58      8.96 o
  12   4   2      132.34      136.27     13.75 o
  13   4   2        2.63        9.38      9.63 o
 -12   5   2      132.99      144.60     19.92 o
 -11   5   2      248.25      238.92     11.86 o
 -10   5   2       95.82      101.63      7.30 o
  -9   5   2       57.69       55.85      8.30 o
  -8   5   2      253.23      242.26      8.52 o
  -7   5   2       68.91       68.76      3.36 o
  -6   5   2      102.85      103.80      3.34 o
  -5   5   2      483.95      485.91      5.88 o
  -4   5   2     3377.73     3471.76     26.10 o
  -3   5   2     5508.77     5820.47     39.89 o
  -2   5   2     1051.03     1026.94      8.97 o
  -1   5   2    11892.69    12583.62     77.82 o
   0   5   2      137.13      161.79      2.13 o
   1   5   2     1725.73     1862.68     14.53 o
   2   5   2     2256.37     2331.09     24.07 o
   3   5   2      761.39      793.85      8.67 o
   4   5   2      597.47      602.96     22.58 o
   5   5   2      378.99      375.73     14.92 o
   6   5   2       44.26       55.05      6.31 o
   7   5   2     1336.92     1322.64     22.38 o
   8   5   2       95.08       99.46      4.00 o
   9   5   2      471.30      479.19     10.84 o
  10   5   2      395.32      392.59     12.64 o
  11   5   2      279.38      290.16     12.31 o
  12   5   2        1.13        8.22      5.96 o
 -11   6   2        3.03        2.99      5.84 o
 -10   6   2      106.83      118.04      9.51 o
  -9   6   2       95.93      100.67      5.64 o
  -8   6   2      576.24      569.17      9.74 o
  -7   6   2       16.85       16.81      2.85 o
  -6   6   2     1490.91     1438.33     16.20 o
  -5   6   2      670.74      687.42      8.02 o
  -4   6   2       66.86       66.73      2.36 o
  -3   6   2      676.85      720.91      7.11 o
  -2   6   2      128.01      129.11      2.47 o
  -1   6   2     1175.92     1223.16      9.45 o
   0   6   2        4.72        5.01      0.83 o
   1   6   2      439.81      441.82      4.43 o
   2   6   2     4826.05     5117.07     46.88 o
   3   6   2     1131.96     1099.89     11.33 o
   4   6   2        5.65       11.15      1.09 o
   5   6   2      640.16      620.96     22.99 o
   6   6   2      368.35      372.63     14.05 o
   7   6   2       47.88       48.03      6.95 o
   8   6   2      113.65      124.74     10.35 o
   9   6   2      619.49      591.94     14.83 o
  10   6   2      282.83      261.31     32.74 o
  11   6   2        0.01       -8.78     13.17 o
  12   6   2       42.04       58.44     17.95 o
 -11   7   2       48.24       47.38      7.42 o
 -10   7   2      157.72      133.80     10.31 o
  -9   7   2      239.82      240.23     13.38 o
  -8   7   2       61.07       56.26      4.43 o
  -7   7   2      175.24      174.72      5.54 o
  -6   7   2      507.35      489.87      8.72 o
  -5   7   2       13.97       14.69      2.43 o
  -4   7   2      168.99      164.82      4.03 o
  -3   7   2     2500.28     2544.75     19.74 o
  -2   7   2       11.22       14.58      1.27 o
  -1   7   2       11.57        7.09      1.19 o
   0   7   2       17.73       23.04      1.24 o
   1   7   2     1287.75     1314.77     11.10 o
   2   7   2     1918.57     1886.93     20.38 o
   3   7   2       89.96       89.62      2.83 o
   4   7   2      833.21      852.94     11.67 o
   5   7   2      537.78      544.02      7.56 o
   6   7   2      298.69      268.66     27.63 o
   7   7   2      719.86      706.40     21.70 o
   8   7   2      651.53      636.12     21.65 o
   9   7   2      197.41      194.76     18.97 o
  10   7   2       14.70       26.83     13.59 o
  11   7   2       25.27       10.97     15.22 o
  12   7   2       84.20       74.90     19.33 o
 -11   8   2      126.84      132.93     11.81 o
 -10   8   2        8.68       13.64      7.44 o
  -9   8   2       11.02        7.49      3.86 o
  -8   8   2       74.18       80.80      5.42 o
  -7   8   2      172.10      167.96      7.47 o
  -6   8   2      191.07      185.05      7.49 o
  -5   8   2      327.01      341.39      8.41 o
  -4   8   2     1361.93     1322.02     15.40 o
  -3   8   2     1211.57     1223.02     12.99 o
  -2   8   2       81.99       91.08      3.03 o
  -1   8   2      721.48      729.34      7.08 o
   0   8   2      787.13      800.84      6.90 o
   1   8   2      770.93      740.37      7.15 o
   2   8   2       22.97       24.31      2.08 o
   3   8   2      149.41      155.10      4.31 o
   4   8   2     2722.80     2722.34     29.00 o
   5   8   2      377.72      368.35      6.86 o
   6   8   2      490.31      536.27      9.24 o
   7   8   2      986.68      938.99     27.22 o
   8   8   2      217.40      267.51     20.09 o
   9   8   2       47.65       61.98     14.48 o
  10   8   2       69.08       64.74     16.88 o
  11   8   2      155.10      170.12     21.80 o
  12   8   2        1.64      -12.71     12.71 o
 -10   9   2        0.69       -4.12      4.12 o
  -9   9   2      193.96      198.28      7.56 o
  -8   9   2      109.10      127.10      8.96 o
  -7   9   2       28.22       22.04      5.12 o
  -6   9   2      205.61      188.37      7.95 o
  -5   9   2      541.53      540.33     16.12 o
  -4   9   2      979.64     1012.09     13.13 o
  -3   9   2      114.20      120.17      4.29 o
  -2   9   2        8.46       12.55      1.69 o
  -1   9   2     2988.39     2873.93     22.37 o
   0   9   2     1739.63     1683.26     14.53 o
   1   9   2      750.10      748.00      7.42 o
   2   9   2     4574.55     4523.11     66.14 o
   3   9   2     1113.85     1082.99     22.45 o
   4   9   2       22.52       20.28      2.66 o
   5   9   2      405.90      416.86     11.15 o
   6   9   2      439.03      422.29      8.59 o
   7   9   2      203.19      210.59      6.61 o
   8   9   2      195.36      199.76     13.37 o
   9   9   2      332.59      355.92     25.98 o
  10   9   2      430.43      448.91     30.12 o
  11   9   2       35.13       17.34     14.76 o
  12   9   2       97.99       73.70     19.43 o
 -10  10   2       36.13       43.08      4.81 o
  -9  10   2       84.39       96.27      7.06 o
  -8  10   2        1.83        1.82      6.49 o
  -7  10   2      310.76      313.76     10.81 o
  -6  10   2     1101.72     1077.48     20.00 o
  -5  10   2      139.17      142.61      9.40 o
  -4  10   2       49.27       61.68      4.30 o
  -3  10   2      271.70      270.38      7.65 o
  -2  10   2      859.92      816.91     11.09 o
  -1  10   2       81.82       85.05      3.47 o
   0  10   2      595.34      533.96      7.08 o
   1  10   2     1489.74     1522.48     22.96 o
   2  10   2     2207.22     2193.62     29.56 o
   3  10   2      323.29      310.23      9.05 o
   4  10   2     1322.36     1340.96     22.91 o
   5  10   2      524.91      517.93     11.62 o
   6  10   2      174.49      162.88      6.26 o
   7  10   2        9.65        9.30      4.63 o
   8  10   2      565.24      511.55     21.34 o
   9  10   2      570.57      552.41     34.02 o
  10  10   2        1.59       -2.73     13.24 o
  11  10   2        2.87        7.26     16.25 o
  -9  11   2       54.73       51.22      7.06 o
  -8  11   2       67.05       61.30     10.03 o
  -7  11   2       95.61       90.25      7.46 o
  -6  11   2      149.55      158.32     18.75 o
  -5  11   2       18.90        7.15      7.06 o
  -4  11   2     1116.56     1098.44     17.63 o
  -3  11   2      675.40      701.28     14.44 o
  -2  11   2       71.64       54.60      3.70 o
  -1  11   2     1212.19     1208.98     15.09 o
   0  11   2     1000.93     1016.25     12.20 o
   1  11   2      269.28      243.83      4.72 o
   2  11   2       12.69       13.19      3.34 o
   3  11   2       19.85       25.96      4.34 o
   4  11   2      230.63      223.42      8.23 o
   5  11   2      531.19      505.04     16.74 o
   6  11   2       32.69       31.50      4.12 o
   7  11   2     1046.90     1037.04     50.41 o
   8  11   2      427.25      420.46     14.65 o
  -8  12   2       17.23       11.39      9.68 o
  -7  12   2       31.80       31.90      7.81 o
  -6  12   2      163.96      148.64      9.72 o
  -5  12   2       96.10       91.31      8.36 o
  -4  12   2       34.94       37.19      5.64 o
  -3  12   2      140.12      152.36      6.59 o
  -2  12   2      174.68      163.86      6.18 o
  -1  12   2     1096.98     1080.18     15.07 o
   0  12   2      342.96      349.22      7.37 o
   1  12   2       56.40       65.76      5.02 o
   2  12   2      100.09       88.26      5.43 o
   3  12   2      495.07      456.10     12.51 o
   4  12   2       23.70       30.65      4.82 o
   5  12   2       61.99       65.87      5.77 o
   6  12   2      274.45      275.43      9.67 o
   7  12   2      603.08      620.39     31.47 o
   8  12   2      133.69      124.99      8.34 o
  -8  13   2       10.95       28.64     14.34 o
  -7  13   2       84.40       75.64     10.77 o
  -6  13   2      246.44      256.90     14.57 o
  -5  13   2      104.72       80.59      9.99 o
  -4  13   2       96.44       91.19      6.67 o
  -3  13   2       13.64       13.08      4.39 o
  -2  13   2       88.67       92.73      5.44 o
  -1  13   2       29.86       23.81      3.78 o
   0  13   2      302.37      301.68      7.21 o
   1  13   2      146.59      138.86      8.14 o
   2  13   2      982.57      977.55     20.66 o
   3  13   2      272.29      269.79     10.31 o
   4  13   2       88.40       79.45      6.57 o
   5  13   2      707.75      662.78     15.82 o
   6  13   2      495.99      434.45     46.56 o
   7  13   2       34.92       31.48      5.16 o
   8  13   2       89.95      101.34      9.49 o
  -7  14   2      191.02      212.81     14.45 o
  -6  14   2        1.53       -4.69      6.64 o
  -5  14   2      103.32      109.03      9.13 o
  -4  14   2       93.15       92.43      8.88 o
  -3  14   2      379.67      410.74     12.62 o
  -2  14   2        5.62        8.80      5.01 o
  -1  14   2      179.13      171.28      6.50 o
   0  14   2       74.09       71.23      4.44 o
   1  14   2      252.66      249.05     12.91 o
   2  14   2      386.84      370.41     15.45 o
   3  14   2       64.70       67.06      6.89 o
   4  14   2      308.63      324.72     11.84 o
   5  14   2      859.15      867.92     20.75 o
   6  14   2        1.07       -0.13      5.01 o
   7  14   2      265.43      262.19     10.41 o
   8  14   2      274.51      269.16     15.65 o
  -6  15   2        8.75        8.75      8.96 o
  -5  15   2       33.80       21.20      9.33 o
  -4  15   2       52.92       53.05     10.94 o
  -3  15   2        1.55       -0.47      7.38 o
  -2  15   2       10.92       11.89      4.49 o
  -1  15   2      228.84      227.26      7.34 o
   0  15   2      993.77     1001.99     27.91 o
   1  15   2       37.22       43.00      7.12 o
   2  15   2       98.97       82.76      9.48 o
   3  15   2      229.70      216.93     18.67 o
   4  15   2      110.90      115.43     11.46 o
   5  15   2        0.09        0.63      6.24 o
   6  15   2      309.34      320.86     12.74 o
   7  15   2      156.96      168.56     10.04 o
   8  15   2       54.01       57.63     10.09 o
  -4  16   2       60.22       52.97     11.43 o
  -3  16   2        3.46        4.64     10.40 o
  -2  16   2       53.54       43.00      6.09 o
  -1  16   2       61.20       50.71      5.21 o
   0  16   2      234.99      269.96     17.62 o
   1  16   2       60.02       51.75      8.10 o
   2  16   2      485.41      475.46     19.86 o
   3  16   2       75.88       79.90     10.78 o
   4  16   2      167.13      170.83     17.31 o
   5  16   2      327.67      329.52     13.32 o
   6  16   2       44.76       49.86      9.68 o
   7  16   2       32.25       38.41      7.65 o
  -3  17   2       25.62       24.04      7.42 o
  -2  17   2       26.76       25.33      4.91 o
  -1  17   2        0.01       -2.45      7.40 o
   0  17   2       84.16       66.48      9.52 o
   1  17   2        3.82       -0.93      7.04 o
   2  17   2        7.78        4.07     12.76 o
   3  17   2        6.60        1.43     12.28 o
   4  17   2       90.11       97.56     20.78 o
   5  17   2      318.91      354.29     23.47 o
   1  18   2       10.49       19.59     10.49 o
   2  18   2        5.91       15.51      9.77 o
  -5 -16   3        6.51        2.07     11.20 o
  -4 -16   3      249.04      289.07     15.69 o
  -3 -16   3        8.02        3.71      8.74 o
  -2 -16   3        4.94        9.29      9.10 o
  -1 -16   3        5.02       14.03      7.66 o
   0 -16   3      115.13      124.24     10.62 o
   1 -16   3       84.42       86.89      5.27 o
   2 -16   3       32.16       28.03      8.30 o
  -6 -15   3        0.49       -7.13      7.13 o
  -5 -15   3      171.94      201.40     13.15 o
  -4 -15   3      407.28      383.30     26.64 o
  -3 -15   3      186.04      206.90     21.70 o
  -2 -15   3      183.88      181.04     13.36 o
  -1 -15   3      778.70      802.89     21.32 o
   0 -15   3       13.47        7.11      6.76 o
   1 -15   3        0.04       -1.21      4.01 o
   2 -15   3        1.90        6.55      5.67 o
   3 -15   3        2.60        5.24      9.25 o
   4 -15   3       50.12       48.00     15.11 o
  -8 -14   3      118.61      127.36      9.92 o
  -7 -14   3      174.97      216.76     12.25 o
  -6 -14   3      758.25      778.12     22.68 o
  -5 -14   3      226.67      256.29     13.43 o
  -4 -14   3       10.32        1.51      7.07 o
  -3 -14   3      101.08      113.21     10.46 o
  -2 -14   3      126.25      128.41      9.21 o
  -1 -14   3      280.11      289.55     12.71 o
   0 -14   3       18.81       26.05      3.80 o
   1 -14   3       56.77       62.03      5.31 o
   2 -14   3      352.44      356.14     11.74 o
   3 -14   3       80.66       74.29      7.29 o
   4 -14   3       48.96       66.02     10.07 o
   5 -14   3       68.54       72.97     10.69 o
  -9 -13   3        4.85        6.65      8.96 o
  -8 -13   3      153.32      161.64     11.31 o
  -7 -13   3      531.87      547.25     58.49 o
  -6 -13   3      302.14      325.52     13.94 o
  -5 -13   3        1.63        2.22      6.55 o
  -4 -13   3      344.11      330.85     22.99 o
  -3 -13   3      363.98      332.97     14.87 o
  -2 -13   3       11.57       10.31      5.62 o
  -1 -13   3       23.26       25.68      6.17 o
   0 -13   3        2.77        4.45      3.41 o
   1 -13   3      205.79      209.06      8.08 o
   2 -13   3      391.34      361.09     11.35 o
   3 -13   3        0.92        2.17      5.07 o
   4 -13   3      290.95      295.70     20.00 o
   5 -13   3       94.20      104.02     11.05 o
   6 -13   3       53.32       38.80      9.84 o
  -9 -12   3      134.50      124.24     11.96 o
  -8 -12   3      401.80      383.13     13.67 o
  -7 -12   3      370.09      389.29     18.28 o
  -6 -12   3       16.20       28.23      6.41 o
  -5 -12   3      196.08      187.62     15.89 o
  -4 -12   3       48.44       33.85      6.90 o
  -3 -12   3      192.58      195.48     10.88 o
  -2 -12   3        4.05        4.46      4.82 o
  -1 -12   3      403.43      397.67      7.62 o
   0 -12   3      529.88      521.39     11.00 o
   1 -12   3       64.40       59.06      4.19 o
   2 -12   3       34.36       43.11      5.57 o
   3 -12   3       19.57       26.66      5.55 o
   4 -12   3      214.06      236.61     11.36 o
   5 -12   3      103.98      109.87     16.67 o
   6 -12   3       54.24       62.00      9.84 o
   7 -12   3      191.12      189.88     13.35 o
 -10 -11   3      107.53      110.30     10.87 o
  -9 -11   3      384.23      367.35     17.88 o
  -8 -11   3      215.86      216.98     10.07 o
  -7 -11   3       92.22      102.35      7.67 o
  -6 -11   3        4.28        6.42      5.40 o
  -5 -11   3      156.18      147.57      8.92 o
  -4 -11   3      331.06      333.66     15.89 o
  -3 -11   3       28.37       41.32      6.92 o
  -2 -11   3      599.64      578.46     14.37 o
  -1 -11   3     1352.77     1268.78     16.61 o
   0 -11   3      564.86      558.98     10.23 o
   1 -11   3      231.78      234.78      6.29 o
   2 -11   3      856.06      835.77     16.30 o
   3 -11   3      100.33      122.78      7.01 o
   4 -11   3       10.15        9.77      9.69 o
   5 -11   3       98.19       95.59      9.86 o
   6 -11   3       81.94       70.87     11.09 o
   7 -11   3       30.45       32.59      7.41 o
   8 -11   3       34.15       20.53      8.01 o
 -10 -10   3      346.22      356.31     16.81 o
  -9 -10   3      139.59      150.13      9.49 o
  -8 -10   3        8.56       -1.13      4.47 o
  -7 -10   3      369.15      370.11     12.20 o
  -6 -10   3      615.74      584.84     37.20 o
  -5 -10   3      293.86      311.32     13.96 o
  -4 -10   3      315.70      307.26     11.68 o
  -3 -10   3      854.35      818.48     20.47 o
  -2 -10   3      622.07      570.80     11.98 o
  -1 -10   3      200.75      196.34      4.70 o
   0 -10   3       47.52       36.94      2.89 o
   1 -10   3      526.08      522.50      8.99 o
   2 -10   3      925.04      900.50     16.43 o
   3 -10   3       12.71       17.74      3.90 o
   4 -10   3      586.21      573.91     12.00 o
   5 -10   3      532.38      507.07     14.74 o
   6 -10   3       28.71       26.96      6.45 o
   7 -10   3       27.88       38.00      6.63 o
   8 -10   3       32.50       25.97      6.69 o
   9 -10   3       11.74        6.53      4.37 o
 -10  -9   3       91.47       79.18      9.38 o
  -9  -9   3       86.96       99.74      6.65 o
  -8  -9   3      266.74      265.15     10.05 o
  -7  -9   3      341.51      308.46     15.19 o
  -6  -9   3      330.62      353.76     11.43 o
  -5  -9   3       36.29       29.39      4.94 o
  -4  -9   3     1748.70     1692.12     33.20 o
  -3  -9   3     1664.05     1686.74     27.08 o
  -2  -9   3       33.98       26.68      4.17 o
  -1  -9   3      721.76      687.14      9.02 o
   0  -9   3     1220.24     1215.46     13.09 o
   1  -9   3       55.17       66.33      3.13 o
   2  -9   3       60.66       57.85      3.88 o
   3  -9   3      126.19      124.48      6.34 o
   4  -9   3      275.89      266.63      6.16 o
   5  -9   3      419.65      402.49      9.84 o
   6  -9   3        6.52        6.73      4.16 o
   7  -9   3      173.40      177.17     10.67 o
   8  -9   3      148.56      140.62      8.03 o
   9  -9   3        9.44        6.29      4.15 o
 -11  -8   3       59.67       56.95      8.85 o
 -10  -8   3       58.74       74.09      8.85 o
  -9  -8   3      320.51      317.20     19.19 o
  -8  -8   3      330.55      303.70     10.20 o
  -7  -8   3      100.69      106.97      7.93 o
  -6  -8   3      107.30      100.04      8.11 o
  -5  -8   3     1158.08     1148.39     23.40 o
  -4  -8   3      233.38      240.53      9.20 o
  -3  -8   3       91.98      104.36      4.46 o
  -2  -8   3      438.73      410.68      6.17 o
  -1  -8   3     2560.00     2564.91     21.96 o
   0  -8   3      401.90      443.35      6.08 o
   1  -8   3      667.50      615.49      8.30 o
   2  -8   3      209.61      209.62      4.41 o
   3  -8   3      529.41      517.58      8.38 o
   4  -8   3      156.86      173.20      5.47 o
   5  -8   3       84.24       88.03      6.06 o
   6  -8   3      128.60      124.57      6.66 o
   7  -8   3      187.24      183.73      8.17 o
   8  -8   3       35.79       37.02      4.68 o
   9  -8   3       15.23       19.21      5.95 o
  10  -8   3       72.33       61.02      8.18 o
 -10  -7   3      150.42      149.79      7.85 o
  -9  -7   3      237.42      237.26     11.54 o
  -8  -7   3      282.52      275.50      9.81 o
  -7  -7   3      132.08      128.07      6.61 o
  -6  -7   3     1244.83     1298.57     25.05 o
  -5  -7   3      219.32      233.04      6.94 o
  -4  -7   3       98.42       84.42      5.94 o
  -3  -7   3      652.99      681.17     10.35 o
  -2  -7   3      668.25      677.47      8.33 o
  -1  -7   3       20.41       33.79      1.66 o
   0  -7   3      336.91      344.12      4.37 o
   1  -7   3       95.27      100.53      2.45 o
   2  -7   3     3726.24     3720.64     30.47 o
   3  -7   3      284.89      283.18      5.17 o
   4  -7   3      897.66      875.00     10.71 o
   5  -7   3      542.90      543.65      9.34 o
   6  -7   3       38.40       41.40      4.00 o
   7  -7   3       41.22       44.61      3.88 o
   8  -7   3      102.93      106.15      6.03 o
   9  -7   3       23.60       22.20      3.80 o
  10  -7   3       64.11       73.99      8.48 o
 -12  -6   3        3.79       -7.19      7.19 o
 -11  -6   3      158.92      154.39     10.37 o
 -10  -6   3      279.12      274.80      9.48 o
  -9  -6   3      230.45      235.10      8.38 o
  -8  -6   3      185.58      183.98     11.28 o
  -7  -6   3      631.12      639.99     12.97 o
  -6  -6   3      423.26      487.21      9.97 o
  -5  -6   3        5.57        4.26      2.33 o
  -4  -6   3      918.00      900.15     14.22 o
  -3  -6   3      976.52      985.06     13.04 o
  -2  -6   3      270.76      275.73      3.57 o
  -1  -6   3        2.62        5.15      1.08 o
   0  -6   3      851.47      842.38      7.24 o
   1  -6   3     1053.23     1054.05      8.87 o
   2  -6   3      150.34      142.93      3.19 o
   3  -6   3      138.91      134.68      3.17 o
   4  -6   3      355.55      374.95      7.20 o
   5  -6   3      913.04      878.15      9.48 o
   6  -6   3        1.58        2.81      2.30 o
   7  -6   3      118.31      119.45      4.61 o
   8  -6   3      124.35      127.90      5.44 o
   9  -6   3       59.55       52.66      5.21 o
  10  -6   3       14.28        5.58      6.13 o
  11  -6   3       49.87       51.30      7.83 o
 -12  -5   3      128.09      126.65     12.18 o
 -11  -5   3      388.31      376.51     11.55 o
 -10  -5   3        2.54        1.65      7.81 o
  -9  -5   3      154.57      147.86      6.71 o
  -8  -5   3      461.40      464.88     11.01 o
  -7  -5   3      230.59      254.88      6.46 o
  -6  -5   3       27.10       34.69      2.87 o
  -5  -5   3       60.42       52.68      4.89 o
  -4  -5   3     1359.67     1398.51     16.81 o
  -3  -5   3     1540.05     1493.44     17.89 o
  -2  -5   3       11.65       18.00      1.07 o
  -1  -5   3     3430.30     3414.69     25.15 o
   0  -5   3     2777.67     2769.85     20.02 o
   1  -5   3       13.55       17.21      1.22 o
   2  -5   3      935.44      904.88      9.16 o
   3  -5   3      507.57      473.99      5.63 o
   4  -5   3        7.36        6.36      1.39 o
   5  -5   3      254.53      267.57      4.87 o
   6  -5   3        9.73       11.05      2.13 o
   7  -5   3      597.71      573.16     14.93 o
   8  -5   3      222.67      214.43      7.00 o
   9  -5   3       15.95        6.62      5.09 o
  10  -5   3      130.34      139.43      8.78 o
  11  -5   3       47.27       53.52      8.97 o
 -12  -4   3      150.81      165.28      9.76 o
 -11  -4   3        0.80        0.46      4.65 o
 -10  -4   3       68.85      101.62      6.53 o
  -9  -4   3      612.33      648.17     14.33 o
  -8  -4   3      135.12      129.57      5.98 o
  -7  -4   3        1.74        3.95      2.34 o
  -6  -4   3      884.92      938.13     14.16 o
  -5  -4   3      339.13      310.53      5.74 o
  -4  -4   3      820.78      870.10     11.02 o
  -3  -4   3       16.21       21.85      1.65 o
  -2  -4   3     1464.68     1536.72     13.06 o
  -1  -4   3     3164.64     3180.65     22.28 o
   0  -4   3     1042.20     1041.85      8.39 o
   1  -4   3     1501.36     1453.91     11.47 o
   2  -4   3     2228.63     2157.51     16.42 o
   3  -4   3      627.41      650.61      6.04 o
   4  -4   3       44.88       43.68      1.68 o
   5  -4   3      618.68      569.68      7.02 o
   6  -4   3      216.36      237.11      4.60 o
   7  -4   3      220.88      208.50      4.95 o
   8  -4   3      175.90      158.05      6.86 o
   9  -4   3       44.59       47.58      5.86 o
  10  -4   3      670.18      645.90     19.16 o
  11  -4   3        8.10        8.75      7.41 o
  12  -4   3       25.36       13.14      6.23 o
 -12  -3   3        5.06       -3.85      7.65 o
 -11  -3   3       91.07      104.80      7.35 o
 -10  -3   3       33.02       47.14      5.91 o
  -9  -3   3      430.32      443.68     19.20 o
  -8  -3   3       18.73       21.96      3.84 o
  -7  -3   3       86.80      107.46      4.39 o
  -6  -3   3     1376.23     1367.35     17.32 o
  -5  -3   3     1783.57     1824.60     21.69 o
  -4  -3   3      908.56      947.85     10.87 o
  -3  -3   3     6081.57     6308.17     67.31 o
  -2  -3   3      866.04      827.29      7.47 o
  -1  -3   3     1023.61      994.75      8.06 o
   0  -3   3      204.55      174.33      2.46 o
   1  -3   3      810.51      874.18      7.65 o
   2  -3   3      384.35      391.76      3.74 o
   3  -3   3      330.30      351.89      3.95 o
   4  -3   3      274.10      266.54      3.33 o
   5  -3   3     2345.64     2308.87     19.12 o
   6  -3   3     1237.13     1269.19     13.70 o
   7  -3   3        6.61        6.91      1.92 o
   8  -3   3     1106.19     1093.38     19.09 o
   9  -3   3      247.61      234.44     11.40 o
  10  -3   3       11.54       11.86      6.28 o
  11  -3   3       15.15       23.31      7.31 o
  12  -3   3      119.63      111.26      9.04 o
 -12  -2   3       12.27        0.40      8.67 o
 -11  -2   3      299.19      323.86     25.37 o
 -10  -2   3      186.75      176.77      8.29 o
  -9  -2   3       22.29       34.32      8.90 o
  -8  -2   3      112.87      106.41      5.75 o
  -7  -2   3      990.55      988.35     20.71 o
  -6  -2   3      644.25      645.05      8.59 o
  -5  -2   3      222.91      216.84      3.70 o
  -4  -2   3     3005.67     3103.95     28.69 o
  -3  -2   3      989.86      953.02      9.80 o
  -2  -2   3      687.15      783.37      6.60 o
  -1  -2   3     7120.90     7432.15     49.85 o
   0  -2   3     3932.85     3996.88     28.38 o
   1  -2   3      269.38      295.85      3.33 o
   2  -2   3       43.53       36.66      1.27 o
   3  -2   3      208.34      184.27      2.36 o
   4  -2   3     1957.83     2021.75     15.01 o
   5  -2   3      926.49      968.56      8.46 o
   6  -2   3       93.61      100.22      2.87 o
   7  -2   3      639.76      603.86     15.26 o
   8  -2   3      587.35      589.44     12.65 o
   9  -2   3       13.83       11.24      5.19 o
  10  -2   3      277.38      275.72     11.95 o
  11  -2   3      240.58      237.86     11.80 o
  12  -2   3       65.29       67.59      8.84 o
 -12  -1   3      164.92      172.02     11.31 o
 -11  -1   3       60.48       46.07      7.54 o
 -10  -1   3       17.44       16.83      8.81 o
  -9  -1   3      316.69      326.09     10.51 o
  -8  -1   3      859.31      833.54     13.48 o
  -7  -1   3      593.45      565.09      9.13 o
  -6  -1   3      672.61      650.35      8.12 o
  -5  -1   3     1780.00     1759.94     17.43 o
  -4  -1   3     1413.17     1487.08     14.70 o
  -3  -1   3      779.11      843.62      7.06 o
  -2  -1   3     2129.02     2172.27     15.90 o
  -1  -1   3      639.10      627.56      4.88 o
   0  -1   3     1379.71     1357.57     11.09 o
   1  -1   3       69.32       68.56      1.47 o
   2  -1   3     1377.96     1268.86      8.51 o
   3  -1   3     2680.56     2610.60     17.68 o
   4  -1   3      233.63      248.71      2.86 o
   5  -1   3      214.05      201.32      3.06 o
   6  -1   3     1545.09     1560.50     19.75 o
   7  -1   3      400.81      385.24      8.05 o
   8  -1   3       22.26       22.87      4.97 o
   9  -1   3      224.60      227.13      9.71 o
  10  -1   3      121.08      122.42      8.37 o
  11  -1   3       95.24      109.00      8.77 o
  12  -1   3        8.85        6.27      6.82 o
 -12   0   3      140.29      143.24     11.15 o
 -11   0   3        0.66       -2.72      6.23 o
 -10   0   3      280.95      283.19      7.75 o
  -9   0   3      827.11      851.97     14.69 o
  -8   0   3      349.19      344.67      9.29 o
  -7   0   3      601.44      604.98      9.96 o
  -6   0   3     3574.53     3611.40     34.27 o
  -5   0   3       53.68       51.16      3.06 o
  -4   0   3     2145.85     2227.28     19.54 o
  -3   0   3      318.52      310.21      3.01 o
  -2   0   3      678.11      726.48      5.75 o
  -1   0   3      961.14      934.27      6.94 o
   0   0   3     1166.00     1235.44      9.98 o
   1   0   3       14.92       15.73      0.70 o
   2   0   3     6955.36     7224.32     46.85 o
   3   0   3     2515.26     2616.87     19.05 o
   4   0   3     5518.69     5750.19     43.04 o
   5   0   3     1828.20     1759.16     17.95 o
   6   0   3       26.61       28.12      2.10 o
   7   0   3       19.17       20.96      3.95 o
   8   0   3       28.72       26.78      4.45 o
   9   0   3      369.77      374.62     11.48 o
  10   0   3      155.03      164.55      8.73 o
  11   0   3       12.95        3.31      6.18 o
  12   0   3       54.61       65.11      8.97 o
 -12   1   3       23.62       21.89      8.81 o
 -11   1   3      209.48      222.62     12.76 o
 -10   1   3      433.90      423.61     11.81 o
  -9   1   3        6.41        9.17      3.68 o
  -8   1   3      512.34      512.69     10.77 o
  -7   1   3      650.22      659.14      9.81 o
  -6   1   3       17.14       13.74      2.14 o
  -5   1   3       76.17       82.57      2.25 o
  -4   1   3     1063.80     1087.84      8.52 o
  -3   1   3     6604.12     6762.61     43.92 o
  -2   1   3      477.69      499.38      4.04 o
  -1   1   3      966.97      942.48      9.12 o
   0   1   3      994.99     1027.09      8.83 o
   1   1   3     2696.81     2792.32     18.53 o
   2   1   3     1586.66     1689.45     11.56 o
   3   1   3      797.86      768.27      7.57 o
   4   1   3       50.60       39.95      2.40 o
   5   1   3     3335.47     3503.10     30.57 o
   6   1   3      992.68     1038.93     12.30 o
   7   1   3     1493.41     1465.93     17.06 o
   8   1   3      647.77      657.44     13.46 o
   9   1   3       20.82       20.63      4.67 o
  10   1   3       16.00       15.78      5.13 o
  11   1   3      269.85      283.58     11.56 o
  12   1   3      173.52      181.17     11.26 o
 -12   2   3      223.35      223.39     14.19 o
 -11   2   3      178.31      197.83      9.38 o
 -10   2   3        0.49       -3.80      4.55 o
  -9   2   3      333.29      346.10      9.57 o
  -8   2   3      645.35      636.32     11.18 o
  -7   2   3       45.75       41.73      3.05 o
  -6   2   3      275.63      286.42      3.84 o
  -5   2   3      755.47      820.52      7.37 o
  -4   2   3      150.59      152.22      2.52 o
  -3   2   3     1017.19      956.99      8.04 o
  -2   2   3      510.98      534.14      4.82 o
  -1   2   3     3576.55     3503.35     25.49 o
   0   2   3     5438.92     5555.07     37.87 o
   1   2   3      108.77       88.69      1.78 o
   2   2   3     6629.97     6748.03     56.18 o
   3   2   3     4998.95     5253.92     47.48 o
   4   2   3      798.56      880.48      8.96 o
   5   2   3      427.86      421.66      5.00 o
   6   2   3      195.76      193.09      3.61 o
   7   2   3       57.15       66.05      3.25 o
   8   2   3      703.60      692.67     20.06 o
   9   2   3       40.07       39.15      4.69 o
  10   2   3      818.94      812.46     29.91 o
  11   2   3      547.47      567.65     15.53 o
  12   2   3        4.69       -0.81      5.56 o
 -12   3   3       20.99       26.42      6.54 o
 -11   3   3        0.53        0.44      5.45 o
 -10   3   3      201.95      191.52      9.27 o
  -9   3   3      225.24      241.35      9.61 o
  -8   3   3      171.22      148.80      7.97 o
  -7   3   3      160.11      162.13      3.34 o
  -6   3   3      221.13      232.70      3.66 o
  -5   3   3     1215.99     1164.17      9.68 o
  -4   3   3       78.97       64.20      1.83 o
  -3   3   3     1715.36     1737.76     13.09 o
  -2   3   3     1161.10     1146.51     10.03 o
  -1   3   3      323.68      291.45      3.30 o
   0   3   3      642.93      669.39      4.98 o
   1   3   3     1846.89     1915.51     13.91 o
   2   3   3     2510.08     2628.78     36.47 o
   3   3   3      305.97      308.60      4.30 o
   4   3   3       20.56       20.27      1.00 o
   5   3   3      760.43      761.23      8.91 o
   6   3   3     1549.06     1583.63     19.18 o
   7   3   3       16.27       14.98      2.83 o
   8   3   3      448.12      458.04      9.50 o
   9   3   3      880.38      870.00     16.92 o
  10   3   3      313.16      319.33     10.34 o
  11   3   3        9.07        8.93      4.72 o
  12   3   3       55.64       46.47      6.43 o
  13   3   3       77.62       49.31     19.40 o
 -12   4   3       37.14       31.33      9.64 o
 -11   4   3       37.27       28.92      7.04 o
 -10   4   3      255.89      262.18     11.26 o
  -9   4   3       31.00       29.03      4.89 o
  -8   4   3        0.69        0.99      1.77 o
  -7   4   3      293.29      306.50      5.44 o
  -6   4   3      331.33      343.73      4.94 o
  -5   4   3        2.72        3.09      1.38 o
  -4   4   3      406.92      417.15      4.74 o
  -3   4   3     3161.53     3089.20     23.16 o
  -2   4   3       69.76       44.18      1.44 o
  -1   4   3      670.53      655.22      5.68 o
   0   4   3     1527.49     1506.08     10.58 o
   1   4   3       83.02       99.73      1.40 o
   2   4   3      215.85      234.37      4.36 o
   3   4   3        3.38        3.30      1.04 o
   4   4   3      875.61      906.47     10.84 o
   5   4   3      521.74      513.75      6.19 o
   6   4   3       54.31       57.79      1.91 o
   7   4   3      361.80      369.56      7.42 o
   8   4   3     1260.23     1284.28     18.98 o
   9   4   3      376.09      394.36      9.90 o
  10   4   3       47.02       47.75      9.24 o
  11   4   3       65.75       58.23      5.79 o
  12   4   3       18.89       26.02      5.50 o
 -12   5   3       53.56       52.81      8.13 o
 -11   5   3      150.96      165.58     10.47 o
 -10   5   3       91.15       89.50      7.15 o
  -9   5   3      145.16      139.38      7.45 o
  -8   5   3      119.45      113.29      4.25 o
  -7   5   3       60.64       61.31      3.09 o
  -6   5   3      235.14      223.52      4.71 o
  -5   5   3      419.07      415.71      5.39 o
  -4   5   3      851.93      798.56      7.60 o
  -3   5   3      687.63      650.61      7.24 o
  -2   5   3       25.82       41.16      2.23 o
  -1   5   3      119.01       83.62      2.52 o
   0   5   3     2301.92     2381.95     15.76 o
   1   5   3      432.99      542.60      4.56 o
   2   5   3      902.06      948.27     12.73 o
   3   5   3       13.91       19.84      1.21 o
   4   5   3     1457.34     1456.35     14.93 o
   5   5   3      303.83      315.40      6.36 o
   6   5   3      627.48      632.53     13.83 o
   7   5   3     1009.37      999.26     14.65 o
   8   5   3       93.11       85.70      4.08 o
   9   5   3       18.62       12.26      3.92 o
  10   5   3       26.49       25.82      4.13 o
  11   5   3      179.24      181.44     14.99 o
  12   5   3       19.70       27.67      6.96 o
 -11   6   3       20.35       19.15      6.35 o
 -10   6   3       52.80       56.05      6.84 o
  -9   6   3       13.22        7.11      3.61 o
  -8   6   3      470.85      486.35      8.89 o
  -7   6   3        7.76        6.93      2.61 o
  -6   6   3     1014.90     1023.23     12.68 o
  -5   6   3      886.44      846.22      9.26 o
  -4   6   3       39.06       43.96      2.03 o
  -3   6   3      123.60      151.20      3.39 o
  -2   6   3       30.18       41.50      1.62 o
  -1   6   3       80.29       63.50      2.35 o
   0   6   3      150.31      140.04      2.21 o
   1   6   3     1072.78     1210.72     10.16 o
   2   6   3     5842.65     5944.46     57.98 o
   3   6   3     5792.36     5855.57     60.59 o
   4   6   3      267.18      297.67      3.96 o
   5   6   3     1725.58     1697.00     22.21 o
   6   6   3       77.98       84.30     12.62 o
   7   6   3       59.39       68.62      7.63 o
   8   6   3       11.09       12.52      3.89 o
   9   6   3      262.27      244.42      6.23 o
  10   6   3      176.19      179.17     10.46 o
  11   6   3       94.34      113.40      7.57 o
  12   6   3       20.19        9.95     15.93 o
 -11   7   3        1.71        7.92     12.91 o
 -10   7   3      100.97       98.67      8.05 o
  -9   7   3       56.72       55.94      4.38 o
  -8   7   3        0.04        5.49      3.40 o
  -7   7   3      157.99      168.60      6.68 o
  -6   7   3      364.27      357.49      7.42 o
  -5   7   3      414.02      418.64      7.06 o
  -4   7   3       32.21       38.81      2.70 o
  -3   7   3      987.86      947.90     12.66 o
  -2   7   3      197.44      193.06      3.58 o
  -1   7   3       43.67       51.18      1.68 o
   0   7   3     1504.09     1492.70     11.67 o
   1   7   3     1490.72     1462.67     12.26 o
   2   7   3     1181.33     1192.53     13.44 o
   3   7   3       27.15       26.35      2.18 o
   4   7   3      194.83      207.50      3.56 o
   5   7   3     1126.25     1138.87     13.91 o
   6   7   3       25.60       26.81      2.91 o
   7   7   3      662.50      632.12     28.32 o
   8   7   3      382.55      414.82     17.64 o
   9   7   3      238.16      250.90     14.92 o
  10   7   3       46.87       52.85     15.40 o
  11   7   3       26.72       33.42     16.60 o
  12   7   3      131.24      121.91     20.96 o
 -11   8   3       75.05       79.10      8.70 o
 -10   8   3       22.22       18.81      8.52 o
  -9   8   3        0.78       -0.64      3.65 o
  -8   8   3      127.42      118.76      5.97 o
  -7   8   3       84.39       80.19      7.88 o
  -6   8   3       30.51       39.68      4.91 o
  -5   8   3        3.49       -0.38      3.01 o
  -4   8   3        9.45       10.40      2.71 o
  -3   8   3     1580.58     1585.74     14.10 o
  -2   8   3      114.10      123.62      2.73 o
  -1   8   3     1398.40     1387.41     12.58 o
   0   8   3     3024.27     3030.87     22.07 o
   1   8   3      588.12      611.71      6.20 o
   2   8   3      715.69      732.74      9.53 o
   3   8   3     1318.14     1306.57     18.76 o
   4   8   3      127.23      121.34      3.51 o
   5   8   3      447.96      448.27      7.43 o
   6   8   3       11.24        8.05      2.68 o
   7   8   3      513.68      487.09     18.18 o
   8   8   3      416.77      401.08     17.94 o
   9   8   3       32.31       38.76      9.49 o
  10   8   3       27.61       41.56     15.01 o
  11   8   3      102.65      134.09     21.49 o
  12   8   3       80.46       86.79     20.39 o
 -10   9   3        0.35       -3.34      5.22 o
  -9   9   3       20.35       23.55      4.66 o
  -8   9   3       72.04       73.15      6.52 o
  -7   9   3       32.50       30.44      5.25 o
  -6   9   3       31.17       28.98      4.99 o
  -5   9   3      370.86      358.79      8.97 o
  -4   9   3      220.99      213.99      5.70 o
  -3   9   3       38.71       31.84      2.83 o
  -2   9   3       59.72       62.89      2.27 o
  -1   9   3      330.73      366.28      5.23 o
   0   9   3      476.60      457.69      5.22 o
   1   9   3       82.19       88.13      2.51 o
   2   9   3      665.29      661.70      9.33 o
   3   9   3       18.57       19.00      3.19 o
   4   9   3        2.59        2.31      2.28 o
   5   9   3      404.39      420.09     11.80 o
   6   9   3      388.24      375.43      7.97 o
   7   9   3        8.26       10.74      2.38 o
   8   9   3       15.49       17.30      7.45 o
   9   9   3      115.97      103.19     11.91 o
  10   9   3      207.79      176.92     20.99 o
  11   9   3       18.78       11.65     15.65 o
  12   9   3       74.61       63.64     20.03 o
 -10  10   3       13.41        8.56      4.20 o
  -9  10   3       93.87      101.16      8.16 o
  -8  10   3       33.56       47.15      8.29 o
  -7  10   3       18.63       22.52      5.49 o
  -6  10   3      323.56      345.56     14.71 o
  -5  10   3      400.87      405.08     14.78 o
  -4  10   3       42.53       46.69      4.62 o
  -3  10   3      308.27      317.85      8.23 o
  -2  10   3      229.48      240.48      5.63 o
  -1  10   3       10.26       18.08      2.07 o
   0  10   3      112.93       85.00      3.85 o
   1  10   3       29.03       28.00      1.92 o
   2  10   3       11.98       19.11      3.23 o
   3  10   3       41.18       37.90      4.10 o
   4  10   3       21.73       13.34      3.43 o
   5  10   3       64.22       67.12      4.64 o
   6  10   3      182.98      174.72      6.09 o
   7  10   3      357.16      349.76      7.99 o
   8  10   3       17.79       27.69      8.75 o
   9  10   3      295.32      281.13     17.53 o
  10  10   3        5.40        8.99     14.48 o
  11  10   3       31.19       60.60     18.16 o
  -9  11   3        0.55        4.16      5.82 o
  -8  11   3       40.09       31.95      8.15 o
  -7  11   3       82.55       75.49      7.29 o
  -6  11   3      330.35      349.10     12.95 o
  -5  11   3      288.44      279.63     10.08 o
  -4  11   3      136.51      139.63      6.46 o
  -3  11   3      429.35      430.89     11.05 o
  -2  11   3      200.22      233.38      6.99 o
  -1  11   3      543.11      527.84      7.47 o
   0  11   3      464.40      493.24      7.95 o
   1  11   3        9.49        9.01      1.71 o
   2  11   3       67.62       51.97      4.32 o
   3  11   3      287.71      279.79     14.69 o
   4  11   3       67.31       56.70      5.33 o
   5  11   3      666.66      657.08     14.21 o
   6  11   3       94.18      102.12      5.61 o
   7  11   3      134.32      149.76      6.51 o
   8  11   3      308.31      291.79      9.73 o
   9  11   3       57.79       63.71     11.21 o
  10  11   3       56.45       75.89     19.11 o
  11  11   3       39.33       45.34     18.76 o
  -8  12   3      173.92      172.81     22.87 o
  -7  12   3      219.32      201.70     11.33 o
  -6  12   3       22.93       35.43      7.21 o
  -5  12   3       48.32       32.03      6.86 o
  -4  12   3      127.08      125.38      7.29 o
  -3  12   3       10.05        3.98      6.13 o
  -2  12   3        4.30        5.27      2.94 o
  -1  12   3      180.53      187.12      7.67 o
   0  12   3     1299.62     1255.28     20.23 o
   1  12   3      397.14      385.46     12.00 o
   2  12   3      177.97      190.11      7.19 o
   3  12   3      543.37      518.07     13.34 o
   4  12   3       12.78       11.64      6.78 o
   5  12   3        3.43       10.37      4.19 o
   6  12   3      142.30      148.42      6.97 o
   7  12   3      312.45      319.45      9.55 o
   8  12   3       98.05       89.17      7.30 o
   9  12   3        1.56       -5.45     12.71 o
  -8  13   3       38.12       46.37     15.43 o
  -7  13   3       71.21       90.77     22.19 o
  -6  13   3      398.96      406.26     25.31 o
  -5  13   3      309.32      310.04     32.09 o
  -4  13   3       71.25       58.25      6.83 o
  -3  13   3      246.34      249.13      8.35 o
  -2  13   3      305.26      293.42      8.30 o
  -1  13   3       22.70       25.02      3.84 o
   0  13   3       30.23       27.16      3.25 o
   1  13   3       42.83       43.90      5.04 o
   2  13   3       13.86       15.39      4.92 o
   3  13   3      941.91      927.76     19.77 o
   4  13   3       42.49       47.50      8.65 o
   5  13   3      889.30      862.87     18.62 o
   6  13   3      289.76      280.20     11.65 o
   7  13   3       23.72       26.14      5.06 o
   8  13   3       28.51       16.69      8.92 o
  -7  14   3      151.82      148.96     21.63 o
  -6  14   3        2.97        9.83      8.96 o
  -5  14   3       11.98        9.20      6.63 o
  -4  14   3        0.58        4.45      5.11 o
  -3  14   3      183.00      165.26     12.46 o
  -2  14   3      639.37      673.72     22.99 o
  -1  14   3       52.31       47.34      4.52 o
   0  14   3       66.78       63.64      4.42 o
   1  14   3      204.46      193.61     10.76 o
   2  14   3        3.08        0.84      4.83 o
   3  14   3      162.21      160.37      8.75 o
   4  14   3       17.70       26.40      5.70 o
   5  14   3      112.82      109.22      7.71 o
   6  14   3      257.48      275.64     10.63 o
   7  14   3        1.24        0.38      4.96 o
   8  14   3      134.92      128.07     10.94 o
  -6  15   3        0.32        8.44      7.48 o
  -5  15   3        3.04        3.43      6.98 o
  -4  15   3      164.28      200.21     11.46 o
  -3  15   3       44.07       53.74      9.20 o
  -2  15   3        8.39        8.90      4.30 o
  -1  15   3       17.93       15.69      4.05 o
   0  15   3      238.35      225.32     14.34 o
   1  15   3      164.28      164.67      9.91 o
   2  15   3        9.79        8.40      6.96 o
   3  15   3      299.45      293.93     12.05 o
   4  15   3      118.87      126.67      8.65 o
   5  15   3      108.70      102.77      8.84 o
   6  15   3       38.27       38.91      6.78 o
   7  15   3       17.52       15.62      8.88 o
   8  15   3       35.74       36.53      8.99 o
  -4  16   3        1.09       -2.33      9.45 o
  -3  16   3       21.86       19.23      8.36 o
  -2  16   3       16.73       13.87      5.32 o
  -1  16   3       94.28      104.61      5.30 o
   0  16   3      404.39      447.56     16.19 o
   1  16   3        3.18       -1.69      6.14 o
   2  16   3      180.93      202.40     15.56 o
   3  16   3      364.34      345.90     27.88 o
   4  16   3       12.48       14.22      7.30 o
   5  16   3       30.45       24.35      7.10 o
   6  16   3      197.82      198.36     14.18 o
   7  16   3       21.11       14.39      6.85 o
  -3  17   3      345.83      322.28     15.48 o
  -2  17   3      382.70      383.06     10.85 o
  -1  17   3        2.25       -4.71     10.20 o
   0  17   3       76.50       75.65      9.49 o
   1  17   3       65.21       68.62     13.50 o
   2  17   3       11.57       13.63      9.15 o
   3  17   3       39.40       39.06      9.53 o
   4  17   3       21.30        5.70      8.49 o
   5  17   3      323.98      317.88     15.97 o
   6  17   3      104.18      128.24     11.68 o
   0  18   3      305.75      264.06     17.95 o
   1  18   3       35.85       38.27     11.08 o
   2  18   3       38.97       43.87     11.01 o
   3  18   3      169.67      136.95     18.92 o
  -4 -16   4        5.69       23.23      9.66 o
  -3 -16   4      192.72      215.49     15.58 o
  -2 -16   4       25.07       32.64     10.14 o
  -1 -16   4        0.05        6.75      7.59 o
   0 -16   4       31.39       34.21      8.78 o
   1 -16   4       59.61       71.04      5.59 o
  -6 -15   4      197.08      197.12     35.34 o
  -5 -15   4        6.79       10.21      8.09 o
  -4 -15   4        9.55        8.47      8.32 o
  -3 -15   4       26.28       17.34      9.04 o
  -2 -15   4       35.41       55.24     10.40 o
  -1 -15   4      100.46      109.17      9.96 o
   0 -15   4      281.77      290.93     13.93 o
   1 -15   4        3.75        1.28      4.39 o
   2 -15   4        4.64        8.17      6.08 o
   3 -15   4       40.45       27.48     10.69 o
  -7 -14   4       76.23      101.42     10.19 o
  -6 -14   4       10.12        9.51      7.42 o
  -5 -14   4       37.18       38.37      8.76 o
  -4 -14   4       24.46       12.57      8.03 o
  -3 -14   4       36.39       30.47      8.50 o
  -2 -14   4        4.58       13.53      6.43 o
  -1 -14   4      171.23      172.19     13.17 o
   0 -14   4      261.69      256.03      7.36 o
   1 -14   4      210.28      212.26      7.82 o
   2 -14   4      117.41      128.86     10.49 o
   3 -14   4       67.33       72.90     11.17 o
   4 -14   4        0.98        6.96      8.11 o
   5 -14   4       56.31       70.19     10.89 o
  -8 -13   4      101.13      122.41      9.64 o
  -7 -13   4        4.31        2.21      6.92 o
  -6 -13   4      300.47      295.40     14.00 o
  -5 -13   4      493.72      492.97     31.66 o
  -4 -13   4        8.43        9.96      7.16 o
  -3 -13   4      311.56      298.11     14.63 o
  -2 -13   4      372.87      383.44     13.48 o
  -1 -13   4      123.27      134.73      9.14 o
   0 -13   4        2.44       -1.54      3.48 o
   1 -13   4       17.19        5.21      4.10 o
   2 -13   4      176.50      172.15      8.89 o
   3 -13   4      170.85      186.06      9.33 o
   4 -13   4       53.25       45.65      9.41 o
   5 -13   4      173.83      207.98     13.82 o
   6 -13   4       82.30       77.34     11.23 o
  -9 -12   4        0.29        2.89      9.19 o
  -8 -12   4      129.48      142.05      9.55 o
  -7 -12   4      517.39      508.95     21.86 o
  -6 -12   4      217.68      246.27     12.29 o
  -5 -12   4       14.98       14.41      6.49 o
  -4 -12   4      131.01      146.15     31.06 o
  -3 -12   4      740.18      709.09     30.69 o
  -2 -12   4      483.82      490.42     14.21 o
  -1 -12   4       66.74       60.79      3.70 o
   0 -12   4      741.98      764.50     13.01 o
   1 -12   4      213.68      229.22      6.75 o
   2 -12   4       97.24       97.97      6.88 o
   3 -12   4       61.22       80.62      6.80 o
   4 -12   4        4.74       11.92      6.26 o
   5 -12   4       99.63       88.86     10.19 o
   6 -12   4      183.18      175.93     12.95 o
   7 -12   4       94.22       97.12     11.70 o
 -10 -11   4       21.31       10.90      8.28 o
  -9 -11   4      183.46      181.24      9.76 o
  -8 -11   4      460.10      460.33     15.16 o
  -7 -11   4      398.80      413.73     14.23 o
  -6 -11   4       51.06       42.12      8.50 o
  -5 -11   4      251.19      238.54     21.29 o
  -4 -11   4      281.99      276.23     12.20 o
  -3 -11   4       95.40      114.14      8.85 o
  -2 -11   4      165.42      171.92      8.33 o
  -1 -11   4      350.08      350.35      7.51 o
   0 -11   4      290.57      290.04      7.55 o
   1 -11   4       87.28       92.47      4.51 o
   2 -11   4      116.99      128.44      6.90 o
   3 -11   4      419.49      418.08     12.04 o
   4 -11   4       84.56       85.14      7.92 o
   5 -11   4       29.37       23.16     11.11 o
   6 -11   4       54.00       55.33      9.39 o
   7 -11   4        2.42        3.71      8.14 o
   8 -11   4        6.75        2.40      9.27 o
 -10 -10   4      110.25      115.11     11.47 o
  -9 -10   4      541.82      573.40     20.87 o
  -8 -10   4      197.51      198.62     10.19 o
  -7 -10   4       23.42       22.89      5.62 o
  -6 -10   4      152.59      151.49      8.72 o
  -5 -10   4      639.74      660.22     18.07 o
  -4 -10   4        1.13        4.07      4.84 o
  -3 -10   4      686.21      719.99     16.98 o
  -2 -10   4      440.83      436.14     12.08 o
  -1 -10   4       19.02       18.26      2.48 o
   0 -10   4      150.29      147.09      4.86 o
   1 -10   4        5.13        3.52      2.71 o
   2 -10   4       85.91       92.32      5.87 o
   3 -10   4      484.45      457.36     11.71 o
   4 -10   4       45.96       39.25      5.47 o
   5 -10   4      240.27      260.55     11.37 o
   6 -10   4      322.36      341.84     13.11 o
   7 -10   4        0.27       -4.52      5.07 o
   8 -10   4       35.09       39.70      8.59 o
   9 -10   4       29.24       24.56      7.35 o
 -11  -9   4      133.10      166.23     13.27 o
 -10  -9   4      320.64      335.50     17.45 o
  -9  -9   4      129.11      135.91      8.05 o
  -8  -9   4        2.30        8.39      4.95 o
  -7  -9   4      462.67      432.39     14.16 o
  -6  -9   4      341.64      351.01     11.94 o
  -5  -9   4       13.84       11.20      4.70 o
  -4  -9   4      491.00      459.03     14.18 o
  -3  -9   4      649.58      649.86     14.02 o
  -2  -9   4      654.31      614.89      9.67 o
  -1  -9   4       34.46       28.11      2.48 o
   0  -9   4       15.29       20.50      2.34 o
   1  -9   4      471.46      462.17     14.07 o
   2  -9   4      337.01      312.47      8.02 o
   3  -9   4        8.06       11.07      3.56 o
   4  -9   4      209.18      215.79      6.39 o
   5  -9   4      390.82      376.92     15.37 o
   6  -9   4       67.80       68.83      5.72 o
   7  -9   4        5.91       14.10      4.77 o
   8  -9   4      133.47      139.18      7.42 o
   9  -9   4       10.03       15.50      5.11 o
 -11  -8   4      310.48      301.20     17.17 o
 -10  -8   4      133.20      130.28      7.98 o
  -9  -8   4      322.84      318.75     11.40 o
  -8  -8   4      729.65      739.79     19.79 o
  -7  -8   4      105.86      110.79      6.93 o
  -6  -8   4       28.44       24.16      4.73 o
  -5  -8   4      222.79      231.90      9.49 o
  -4  -8   4      687.20      633.09     18.03 o
  -3  -8   4      438.04      409.00      9.02 o
  -2  -8   4      780.79      733.55      8.75 o
  -1  -8   4      142.88      149.73      3.57 o
   0  -8   4     3545.59     3430.97     29.33 o
   1  -8   4      196.80      186.30      4.07 o
   2  -8   4      457.38      466.82      7.98 o
   3  -8   4      761.59      741.40     10.54 o
   4  -8   4      388.10      391.70      7.54 o
   5  -8   4      137.99      123.84      5.10 o
   6  -8   4      218.03      230.23      8.64 o
   7  -8   4       25.38       27.82      4.74 o
   8  -8   4       80.24       78.98      5.24 o
   9  -8   4        1.00        2.50      3.73 o
  10  -8   4       48.67       63.14      7.41 o
 -11  -7   4        1.56       10.27      7.93 o
 -10  -7   4      342.12      322.82     15.68 o
  -9  -7   4      369.03      382.17     27.70 o
  -8  -7   4      233.85      248.08      9.79 o
  -7  -7   4        7.51       10.04      4.55 o
  -6  -7   4     1208.03     1152.53     23.68 o
  -5  -7   4     1086.72     1027.95     29.56 o
  -4  -7   4       27.68       38.15      3.84 o
  -3  -7   4       10.15       17.16      2.74 o
  -2  -7   4      431.29      434.27      5.59 o
  -1  -7   4      577.75      554.64      6.59 o
   0  -7   4      523.66      499.93      6.15 o
   1  -7   4       18.78       20.60      1.70 o
   2  -7   4     1425.71     1393.00     13.52 o
   3  -7   4     4270.82     4129.81     42.17 o
   4  -7   4       95.35       88.32      3.53 o
   5  -7   4     1030.67     1007.85     15.20 o
   6  -7   4       93.01       94.05      6.16 o
   7  -7   4       15.25       20.59      3.13 o
   8  -7   4       15.61       15.52      4.03 o
   9  -7   4       21.24       16.18      3.73 o
  10  -7   4       49.83       59.65      7.95 o
 -12  -6   4       19.48       28.96      9.27 o
 -11  -6   4      298.00      283.60     16.25 o
 -10  -6   4      424.68      439.50     16.74 o
  -9  -6   4       59.57       61.12      7.24 o
  -8  -6   4      266.08      259.66     10.07 o
  -7  -6   4      203.16      185.62     11.96 o
  -6  -6   4       85.42      105.22      6.13 o
  -5  -6   4      192.67      185.87      6.40 o
  -4  -6   4      141.86      141.66      5.30 o
  -3  -6   4     1414.65     1402.32     17.92 o
  -2  -6   4     4369.81     4343.23     35.48 o
  -1  -6   4       51.42       61.92      1.93 o
   0  -6   4     1885.77     1870.00     14.61 o
   1  -6   4     2732.79     2691.03     20.47 o
   2  -6   4       95.53       98.21      3.13 o
   3  -6   4      202.34      192.12      4.03 o
   4  -6   4       12.22       12.68      1.94 o
   5  -6   4      318.72      309.58      8.12 o
   6  -6   4      341.50      323.48      7.11 o
   7  -6   4        7.61       11.71      2.76 o
   8  -6   4      562.15      541.10     17.94 o
   9  -6   4       65.74       65.63      4.37 o
  10  -6   4       28.64       23.96      6.79 o
  11  -6   4       36.91       37.45      7.71 o
 -12  -5   4      111.35      123.57      9.05 o
 -11  -5   4      236.78      260.03     11.81 o
 -10  -5   4        6.38        8.27      4.84 o
  -9  -5   4        3.10        6.83      4.12 o
  -8  -5   4      115.06      113.04     11.87 o
  -7  -5   4      134.26      127.47      5.91 o
  -6  -5   4      111.85      132.96      5.44 o
  -5  -5   4       47.80       49.33      3.10 o
  -4  -5   4     1117.50     1099.19     14.31 o
  -3  -5   4     1665.06     1688.21     20.50 o
  -2  -5   4      560.58      560.90      5.59 o
  -1  -5   4     1005.13     1004.89      8.79 o
   0  -5   4     3667.36     3713.32     26.49 o
   1  -5   4      774.18      805.36      7.47 o
   2  -5   4      368.51      382.35      5.29 o
   3  -5   4     1637.03     1588.74     12.68 o
   4  -5   4      200.56      196.00      3.71 o
   5  -5   4       91.21       85.55      3.51 o
   6  -5   4       66.53       66.59      3.55 o
   7  -5   4      155.84      151.15      5.45 o
   8  -5   4      240.42      228.80      6.33 o
   9  -5   4        3.57        0.42      5.20 o
  10  -5   4       17.14       15.24      6.52 o
  11  -5   4       79.50      102.73     19.42 o
 -12  -4   4       80.47       73.35      8.08 o
 -11  -4   4       69.80       80.32      7.85 o
 -10  -4   4       59.24       77.77      8.50 o
  -9  -4   4       49.18       51.91      5.36 o
  -8  -4   4      125.46      134.85      6.41 o
  -7  -4   4      202.59      218.48     13.29 o
  -6  -4   4      133.78      145.60      5.42 o
  -5  -4   4     1155.94     1113.37     16.35 o
  -4  -4   4     2431.39     2481.94     28.43 o
  -3  -4   4       42.67       40.58      2.29 o
  -2  -4   4     1525.90     1597.42     13.08 o
  -1  -4   4     2406.93     2556.06     19.36 o
   0  -4   4      159.93      135.11      2.40 o
   1  -4   4      188.15      223.80      3.20 o
   2  -4   4      754.77      763.27      7.53 o
   3  -4   4     1450.59     1410.82     12.28 o
   4  -4   4      169.06      160.67      2.95 o
   5  -4   4      165.40      161.39      3.97 o
   6  -4   4      812.92      794.71      9.41 o
   7  -4   4      134.27      128.35      4.70 o
   8  -4   4       13.53       12.00      3.31 o
   9  -4   4        5.95        8.02      4.89 o
  10  -4   4      217.07      191.64     11.28 o
  11  -4   4       13.45        4.17      9.55 o
 -12  -3   4        3.01        2.06      6.11 o
 -11  -3   4       56.39       55.06      7.57 o
 -10  -3   4       13.23       20.98      5.00 o
  -9  -3   4      340.10      344.52     10.55 o
  -8  -3   4      323.88      317.21     14.72 o
  -7  -3   4      107.37      107.61      6.37 o
  -6  -3   4     2601.34     2678.92     31.55 o
  -5  -3   4     1881.98     1868.89     22.75 o
  -4  -3   4        0.01        0.94      1.47 o
  -3  -3   4     5619.32     5981.37     55.50 o
  -2  -3   4     1301.08     1298.28      9.82 o
  -1  -3   4      543.47      615.18      5.45 o
   0  -3   4       55.32       56.53      1.51 o
   1  -3   4      191.19      189.93      2.75 o
   2  -3   4     1223.85     1257.64      9.77 o
   3  -3   4      757.56      732.32      6.73 o
   4  -3   4       41.36       50.30      1.67 o
   5  -3   4     1421.71     1318.15     12.63 o
   6  -3   4      587.53      599.61      8.62 o
   7  -3   4        0.76       -1.03      1.87 o
   8  -3   4      236.22      229.40      8.56 o
   9  -3   4      146.42      159.43      7.79 o
  10  -3   4       36.63       34.81      7.17 o
  11  -3   4       14.00       14.26      8.93 o
  12  -3   4       10.85       11.46      5.86 o
 -12  -2   4        0.69       -5.99      5.99 o
 -11  -2   4      131.24      120.97     11.73 o
 -10  -2   4      425.99      401.29     13.45 o
  -9  -2   4       21.27       35.89      6.36 o
  -8  -2   4     1099.89     1089.72     20.02 o
  -7  -2   4      526.42      497.50      9.19 o
  -6  -2   4      265.66      255.50      5.12 o
  -5  -2   4       43.62       59.18      2.30 o
  -4  -2   4     1058.99     1122.48     11.85 o
  -3  -2   4     1121.17     1074.79      9.04 o
  -2  -2   4      919.00      885.75      7.36 o
  -1  -2   4       55.33       47.06      1.55 o
   0  -2   4     6109.37     6395.71     43.46 o
   1  -2   4     2745.36     2729.20     20.39 o
   2  -2   4      389.15      426.23      4.16 o
   3  -2   4      574.85      514.71      4.46 o
   4  -2   4      604.96      557.98      5.41 o
   5  -2   4      372.00      367.39      4.40 o
   6  -2   4       58.94       58.72      2.60 o
   7  -2   4      110.06      111.11      6.50 o
   8  -2   4      391.02      369.96     10.94 o
   9  -2   4      169.28      169.59      9.13 o
  10  -2   4       22.67       29.99     11.90 o
  11  -2   4       62.32       80.78     10.43 o
  12  -2   4      106.38      111.07     10.18 o
 -12  -1   4       68.77       75.73     24.48 o
 -11  -1   4      100.80       96.15      9.08 o
 -10  -1   4        1.11        0.35      5.34 o
  -9  -1   4      161.28      171.99      5.84 o
  -8  -1   4      529.56      517.99     19.50 o
  -7  -1   4      412.39      398.72      8.34 o
  -6  -1   4      445.68      482.36      6.88 o
  -5  -1   4     2314.70     2295.65     22.44 o
  -4  -1   4      195.65      210.48      3.02 o
  -3  -1   4      394.96      418.35      4.02 o
  -2  -1   4        1.79        3.25      0.70 o
  -1  -1   4      292.69      316.07      3.01 o
   0  -1   4     1448.40     1376.90     10.89 o
   1  -1   4     2096.61     2105.78     15.31 o
   2  -1   4      947.63      902.93      7.03 o
   3  -1   4     4663.41     4452.67     28.69 o
   4  -1   4     1587.55     1603.82     12.13 o
   5  -1   4      450.34      408.40      5.73 o
   6  -1   4      621.33      642.17     10.85 o
   7  -1   4      238.10      209.99      6.24 o
   8  -1   4       50.81       49.83      6.63 o
   9  -1   4        0.66       -1.70      4.43 o
  10  -1   4      209.71      199.40      9.96 o
  11  -1   4      238.12      240.47      8.41 o
  12  -1   4        9.15        7.01      6.94 o
 -12   0   4       71.96       94.00     20.37 o
 -11   0   4        0.12        1.74      7.45 o
 -10   0   4      126.29      125.14      6.29 o
  -9   0   4      274.35      304.01      8.32 o
  -8   0   4       18.16       22.13      3.46 o
  -7   0   4       89.99       98.98      8.16 o
  -6   0   4      375.24      394.91      7.99 o
  -5   0   4      540.32      552.17      7.33 o
  -4   0   4      169.07      154.60      3.10 o
  -3   0   4      297.06      312.62      3.15 o
  -2   0   4     1262.26     1206.48      9.22 o
  -1   0   4     2661.14     2754.03     18.53 o
   0   0   4      169.26      175.48      2.45 o
   1   0   4      895.98      841.74      6.19 o
   2   0   4     1885.04     1834.40     12.30 o
   3   0   4      965.11     1048.29      7.85 o
   4   0   4        1.11        4.17      0.84 o
   5   0   4     1186.70     1227.24     13.49 o
   6   0   4      716.13      712.03      9.34 o
   7   0   4      122.94      126.44      5.34 o
   8   0   4       34.32       34.27      4.89 o
   9   0   4      938.56      974.63     20.46 o
  10   0   4      157.52      154.29      8.79 o
  11   0   4        8.20        8.63      6.01 o
  12   0   4       88.60       93.08      8.69 o
 -12   1   4        0.96       -0.76      8.27 o
 -11   1   4       38.62       42.63      5.19 o
 -10   1   4      200.62      200.57      8.57 o
  -9   1   4       16.04       25.32      4.62 o
  -8   1   4        8.37       17.61      3.51 o
  -7   1   4      391.46      384.53     10.07 o
  -6   1   4      319.20      313.63      6.16 o
  -5   1   4       61.15       61.35      1.98 o
  -4   1   4       54.40       64.74      1.53 o
  -3   1   4     2096.94     2114.76     14.20 o
  -2   1   4     6355.49     6551.56     44.38 o
  -1   1   4        5.56       10.67      0.93 o
   0   1   4     7572.25     7681.43     49.78 o
   1   1   4     1459.92     1431.68     10.08 o
   2   1   4       50.74       63.36      1.23 o
   3   1   4      623.51      639.16      5.31 o
   4   1   4      563.73      582.77      6.11 o
   5   1   4       58.24       57.11      2.07 o
   6   1   4     1332.12     1334.25     13.48 o
   7   1   4      113.10      106.64      4.83 o
   8   1   4     1299.11     1285.89     20.20 o
   9   1   4      433.16      435.32     14.28 o
  10   1   4       47.53       43.85      6.12 o
  11   1   4       60.12       57.22      9.70 o
  12   1   4       73.71       76.68      7.85 o
 -12   2   4       82.29       84.24     14.46 o
 -11   2   4      141.34      171.04     11.92 o
 -10   2   4       84.98       78.04      7.14 o
  -9   2   4       86.32       84.47      6.44 o
  -8   2   4      266.65      260.87      7.12 o
  -7   2   4      322.33      294.75      6.48 o
  -6   2   4       83.35       85.00      2.29 o
  -5   2   4      207.70      206.40      3.61 o
  -4   2   4     2403.50     2460.10     18.04 o
  -3   2   4     1852.30     1829.91     12.64 o
  -2   2   4      368.71      429.57      4.31 o
  -1   2   4      541.94      506.19      5.19 o
   0   2   4     1831.15     1841.28     11.85 o
   1   2   4     1864.32     1949.39     12.83 o
   2   2   4     1438.72     1510.98     10.58 o
   3   2   4     1055.22     1032.29      9.92 o
   4   2   4     1735.23     1758.49     16.02 o
   5   2   4      551.09      591.14      6.70 o
   6   2   4      315.85      321.64      5.12 o
   7   2   4     1478.78     1469.78     22.10 o
   8   2   4       97.47       95.38      5.89 o
   9   2   4        0.03        2.61      3.92 o
  10   2   4       50.34       51.71      5.87 o
  11   2   4      292.06      262.66     10.90 o
  12   2   4        6.25        5.33      5.56 o
 -12   3   4      136.74      137.75     10.25 o
 -11   3   4        0.83       -0.27      5.63 o
 -10   3   4        7.50       11.64      5.60 o
  -9   3   4       74.76       75.03      7.67 o
  -8   3   4      654.20      647.61     13.17 o
  -7   3   4      109.24      109.11      3.27 o
  -6   3   4      665.90      655.31      6.98 o
  -5   3   4     3236.18     3278.02     22.76 o
  -4   3   4      326.44      315.19      3.58 o
  -3   3   4      523.20      491.96      4.79 o
  -2   3   4     1790.23     1801.29     13.50 o
  -1   3   4      194.22      195.37      2.74 o
   0   3   4       63.74       60.49      1.58 o
   1   3   4      411.56      445.53      3.79 o
   2   3   4     1166.25     1204.80      9.46 o
   3   3   4     6198.21     6469.51     54.16 o
   4   3   4     2018.41     2053.36     18.33 o
   5   3   4     1196.17     1225.18     11.70 o
   6   3   4     2266.16     2203.73     29.67 o
   7   3   4      251.37      250.78      5.83 o
   8   3   4        6.74        9.31      3.00 o
   9   3   4      568.44      561.00     11.74 o
  10   3   4      161.29      155.29      7.61 o
  11   3   4       72.11       73.30      6.59 o
  12   3   4       10.04        5.72      7.20 o
 -12   4   4        1.74       -0.46      6.46 o
 -11   4   4        7.72        9.62      6.28 o
 -10   4   4      233.62      186.46      9.80 o
  -9   4   4      135.42      123.77      6.95 o
  -8   4   4       14.58       17.60      2.50 o
  -7   4   4      613.85      592.54      7.57 o
  -6   4   4      423.50      451.70      6.15 o
  -5   4   4      787.12      776.74      7.47 o
  -4   4   4        9.29        7.87      1.28 o
  -3   4   4     2001.96     1999.56     15.99 o
  -2   4   4     1779.05     1831.19     15.40 o
  -1   4   4      169.39      189.12      2.54 o
   0   4   4     1466.85     1480.93     10.61 o
   1   4   4     3258.26     3396.73     23.53 o
   2   4   4     3380.53     3527.40     30.33 o
   3   4   4      357.45      370.17      5.29 o
   4   4   4      239.73      249.84      4.99 o
   5   4   4     2264.31     2287.21     21.99 o
   6   4   4     1385.20     1378.63     15.72 o
   7   4   4      304.90      294.22      7.54 o
   8   4   4      996.61      971.91     15.65 o
   9   4   4      837.03      831.08     14.74 o
  10   4   4       43.40       58.61      6.50 o
  11   4   4       24.75       21.38      4.99 o
  12   4   4       48.21       42.22      6.14 o
 -12   5   4       33.45       35.34      8.77 o
 -11   5   4       32.74       34.07      7.44 o
 -10   5   4      337.80      340.15     11.41 o
  -9   5   4        0.89       -0.15      5.19 o
  -8   5   4      520.86      521.61      8.69 o
  -7   5   4      630.42      577.93      8.78 o
  -6   5   4        3.01        7.31      2.45 o
  -5   5   4      329.13      336.86      4.87 o
  -4   5   4      329.90      311.83      4.29 o
  -3   5   4      501.82      485.59      5.34 o
  -2   5   4      237.64      239.49      3.56 o
  -1   5   4       96.39      114.60      2.20 o
   0   5   4     6299.62     6738.84     43.67 o
   1   5   4     7055.93     7298.33     49.40 o
   2   5   4       36.50       32.93      1.29 o
   3   5   4     4601.50     4748.93     51.53 o
   4   5   4     3172.59     3289.27     32.82 o
   5   5   4        8.68       10.43      1.67 o
   6   5   4      962.16      961.04     15.88 o
   7   5   4      888.23      894.57     13.90 o
   8   5   4      558.12      564.91     10.52 o
   9   5   4      105.90      113.81      5.12 o
  10   5   4       14.21       13.89      3.95 o
  11   5   4      110.83      111.76      9.55 o
  12   5   4      103.70      121.17      9.62 o
 -11   6   4      103.67       99.94      8.21 o
 -10   6   4        5.54        4.96      7.31 o
  -9   6   4      199.55      196.52      6.12 o
  -8   6   4       71.52       73.91      4.51 o
  -7   6   4       48.61       46.10      3.37 o
  -6   6   4        1.42        2.93      2.31 o
  -5   6   4     2200.86     2155.21     20.25 o
  -4   6   4      402.33      406.40      5.78 o
  -3   6   4       45.43       45.24      2.08 o
  -2   6   4      283.28      321.77      7.15 o
  -1   6   4      908.16      943.36      7.80 o
   0   6   4     2132.64     2112.03     16.22 o
   1   6   4       55.00       74.88      1.87 o
   2   6   4     1189.76     1234.82     12.72 o
   3   6   4     2982.72     2983.20     33.59 o
   4   6   4      563.49      573.40      7.45 o
   5   6   4     1413.28     1454.44     15.78 o
   6   6   4     1726.13     1713.50     20.49 o
   7   6   4      357.81      357.73      7.13 o
   8   6   4       35.19       42.75      3.40 o
   9   6   4       36.63       37.66      3.43 o
  10   6   4      200.48      199.86     18.02 o
  11   6   4      123.92      120.73     12.87 o
  12   6   4        9.37       20.11     15.86 o
 -11   7   4        0.94        1.42      6.02 o
 -10   7   4       90.27       84.62      7.82 o
  -9   7   4       40.74       41.47      3.90 o
  -8   7   4       65.70       64.07      4.67 o
  -7   7   4      279.11      262.78      7.93 o
  -6   7   4      414.42      419.37      8.07 o
  -5   7   4      125.24      125.23      5.05 o
  -4   7   4      243.61      249.28      5.10 o
  -3   7   4        4.57        3.85      1.58 o
  -2   7   4     3015.20     2965.43     24.36 o
  -1   7   4      649.75      644.67      5.88 o
   0   7   4      937.99      963.30      8.24 o
   1   7   4     1488.03     1495.47     11.86 o
   2   7   4     1786.26     1829.08     18.30 o
   3   7   4       24.82       17.22      2.11 o
   4   7   4      435.18      448.03      7.40 o
   5   7   4      462.95      455.04      8.75 o
   6   7   4      406.10      426.68     12.53 o
   7   7   4      375.91      391.09      6.41 o
   8   7   4      207.69      202.26      9.36 o
   9   7   4      416.64      447.98     18.06 o
  10   7   4      144.99      156.10     13.81 o
  11   7   4        0.03        9.49     14.37 o
  12   7   4       83.84       95.50     20.57 o
 -11   8   4       66.95       76.15      8.34 o
 -10   8   4       80.35       78.03      7.91 o
  -9   8   4       13.20       11.04      3.89 o
  -8   8   4      181.10      186.88      6.97 o
  -7   8   4       63.66       64.52      5.78 o
  -6   8   4      112.91      102.63      7.97 o
  -5   8   4      215.98      226.99     10.21 o
  -4   8   4        7.95        6.48      2.68 o
  -3   8   4      731.45      739.20      8.14 o
  -2   8   4      946.12      932.88      9.17 o
  -1   8   4       32.88       31.55      1.53 o
   0   8   4     4016.79     3996.40     28.51 o
   1   8   4     2085.77     2097.73     17.22 o
   2   8   4        1.61        2.45      1.59 o
   3   8   4      410.90      408.32      7.57 o
   4   8   4      130.00      120.16      4.12 o
   5   8   4      629.14      638.19      9.73 o
   6   8   4      150.29      162.63      5.56 o
   7   8   4      135.28      138.97      4.64 o
   8   8   4     1242.12     1183.09     32.50 o
   9   8   4      427.45      425.49     19.43 o
  10   8   4        5.39       18.50      9.43 o
  11   8   4      282.46      254.47     26.58 o
  12   8   4      273.73      285.94     29.56 o
 -10   9   4        5.43        1.73      4.49 o
  -9   9   4        2.53       -0.54      4.09 o
  -8   9   4      154.25      175.50      8.38 o
  -7   9   4      332.42      341.35     10.75 o
  -6   9   4        0.30       -0.09      4.15 o
  -5   9   4      254.02      266.65      7.97 o
  -4   9   4      416.44      393.96      8.30 o
  -3   9   4       29.87       30.96      2.62 o
  -2   9   4      578.63      541.80      6.57 o
  -1   9   4      451.52      499.43      6.74 o
   0   9   4      457.82      463.55      5.65 o
   1   9   4     1638.02     1611.61     14.44 o
   2   9   4        6.56        4.58      1.89 o
   3   9   4     2898.78     2796.76     58.42 o
   4   9   4      802.80      784.57     12.04 o
   5   9   4       24.07       25.30      2.72 o
   6   9   4     1286.56     1274.86     19.05 o
   7   9   4     1694.90     1672.25     23.61 o
   8   9   4       72.39       62.97      9.57 o
   9   9   4        5.45       -6.10      7.74 o
  10   9   4      166.28      161.49     15.20 o
  11   9   4      361.46      371.42     31.29 o
  12   9   4      126.54      147.08     23.96 o
 -10  10   4       14.60        5.98      3.98 o
  -9  10   4       19.34       18.48      4.90 o
  -8  10   4        8.65        6.21      8.65 o
  -7  10   4       49.41       56.28      6.29 o
  -6  10   4       54.01       56.89     11.51 o
  -5  10   4      389.85      396.03      9.84 o
  -4  10   4      235.72      239.82      6.88 o
  -3  10   4      403.51      396.77      9.05 o
  -2  10   4     1110.21     1154.21     13.18 o
  -1  10   4      775.62      759.42      9.15 o
   0  10   4        5.58        2.36      1.61 o
   1  10   4      777.78      702.35      8.48 o
   2  10   4      153.98      139.92      5.48 o
   3  10   4       89.95       92.49      5.43 o
   4  10   4       73.47       70.49      5.59 o
   5  10   4     1321.47     1294.17     19.89 o
   6  10   4     1951.53     1896.87     26.89 o
   7  10   4      222.07      220.16     10.72 o
   8  10   4       95.53       91.47      6.90 o
   9  10   4      390.10      348.19     18.82 o
  10  10   4      545.94      512.52     23.19 o
  11  10   4      126.41      101.27     20.85 o
  -9  11   4      102.28      114.29     10.66 o
  -8  11   4       35.04       35.82      8.18 o
  -7  11   4       80.61       90.37      7.57 o
  -6  11   4       27.66       26.50      6.43 o
  -5  11   4       12.10        9.82      4.89 o
  -4  11   4        8.97        5.69      3.84 o
  -3  11   4      221.40      208.81      7.98 o
  -2  11   4      650.24      642.96     11.60 o
  -1  11   4        6.02        8.51      2.43 o
   0  11   4      233.35      216.20      4.99 o
   1  11   4      856.34      885.42     13.48 o
   2  11   4      160.58      136.74      6.80 o
   3  11   4      363.85      342.25     13.92 o
   4  11   4     1149.62     1071.65     20.18 o
   5  11   4      541.17      524.03     12.47 o
   6  11   4       11.81       10.22      4.71 o
   7  11   4       30.28       29.58      3.85 o
   8  11   4      378.92      359.31     11.73 o
   9  11   4       35.52       33.83     10.54 o
  10  11   4       29.07       18.65     16.67 o
  11  11   4       77.47       81.06     20.42 o
  -8  12   4       23.54       17.45     10.04 o
  -7  12   4       76.75       85.83     15.55 o
  -6  12   4       78.95       72.39     10.06 o
  -5  12   4        7.27        6.80      6.02 o
  -4  12   4      171.62      160.90      7.96 o
  -3  12   4       28.75       25.04      4.99 o
  -2  12   4       71.66       78.59      6.00 o
  -1  12   4        3.80       10.37      2.67 o
   0  12   4      419.59      399.30      7.17 o
   1  12   4      497.04      496.54     11.61 o
   2  12   4       56.14       60.40      5.14 o
   3  12   4      662.91      642.60     15.31 o
   4  12   4      402.39      390.92     11.52 o
   5  12   4        7.14        8.07      4.04 o
   6  12   4      167.20      165.30      7.63 o
   7  12   4       54.14       65.74      5.35 o
   8  12   4       61.41       87.94      7.31 o
   9  12   4        4.49        4.57     13.24 o
  -8  13   4       42.22       24.00     13.84 o
  -7  13   4      186.81      214.18     14.24 o
  -6  13   4        3.93       -1.29      7.85 o
  -5  13   4       71.38       90.82     10.51 o
  -4  13   4      309.58      330.40     13.18 o
  -3  13   4       76.08       73.34      7.38 o
  -2  13   4      217.66      217.39      8.30 o
  -1  13   4      163.96      164.31      6.20 o
   0  13   4       50.85       56.84      5.06 o
   1  13   4       12.57       19.56      4.35 o
   2  13   4       11.71        6.65      4.63 o
   3  13   4      355.35      374.51     12.91 o
   4  13   4      104.68      109.31      7.33 o
   5  13   4       41.57       45.74      5.71 o
   6  13   4      376.24      369.00     11.31 o
   7  13   4      148.58      154.71      7.38 o
   8  13   4        0.73        3.30     12.27 o
  -7  14   4       15.54       28.99     23.95 o
  -6  14   4       81.00       68.71     10.69 o
  -5  14   4        1.90        5.96      8.11 o
  -4  14   4       16.13       14.93      6.27 o
  -3  14   4        7.51       16.49      4.77 o
  -2  14   4     1040.94     1010.48     14.81 o
  -1  14   4      549.96      542.78     13.33 o
   0  14   4      217.13      222.98     10.02 o
   1  14   4      358.75      373.77     12.97 o
   2  14   4       13.00       10.88      5.32 o
   3  14   4        2.70        0.00      4.92 o
   4  14   4      107.37      117.41      7.95 o
   5  14   4       69.86       61.65      6.62 o
   6  14   4      247.89      237.29     20.85 o
   7  14   4      150.70      162.74      8.20 o
   8  14   4      166.44      171.00     12.81 o
  -6  15   4        1.15       -0.76      9.32 o
  -5  15   4        1.74       -1.29      6.82 o
  -4  15   4       95.79      108.11      9.31 o
  -3  15   4      192.95      208.57     12.14 o
  -2  15   4        8.77        6.43      4.21 o
  -1  15   4        2.87       -1.25      3.58 o
   0  15   4       77.40       70.56      8.01 o
   1  15   4      346.11      344.94     16.44 o
   2  15   4       24.82       29.89      7.79 o
   3  15   4      347.29      341.83     12.89 o
   4  15   4      289.12      247.36     12.24 o
   5  15   4      130.12      129.79     15.47 o
   6  15   4        6.24        2.30      5.33 o
   7  15   4      174.01      150.99      9.95 o
   8  15   4       56.43       72.14     10.12 o
  -5  16   4      108.70      106.52     11.79 o
  -4  16   4       62.45       59.48     11.59 o
  -3  16   4       15.25        7.08      7.91 o
  -2  16   4        1.71       -4.14      4.15 o
  -1  16   4        3.29        1.37      5.94 o
   0  16   4        2.10        4.68      6.81 o
   1  16   4        2.64        1.73      6.34 o
   2  16   4        3.18       10.79      7.91 o
   3  16   4      114.97      126.30     11.70 o
   4  16   4      271.03      263.62     12.07 o
   5  16   4       28.71       37.61      7.08 o
   6  16   4      104.57       88.70      8.91 o
   7  16   4       32.22       31.81      7.22 o
  -3  17   4        2.09       -4.01      6.68 o
  -2  17   4       71.68       65.92      5.59 o
  -1  17   4       34.34       43.25     17.41 o
   0  17   4        8.73       21.43      7.91 o
   1  17   4       20.35       17.24      7.47 o
   2  17   4       27.54       33.15      9.61 o
   3  17   4       35.70       27.73     12.71 o
   4  17   4       68.05       79.54      9.99 o
   5  17   4        8.04       11.96      7.81 o
   6  17   4      167.87      158.30     16.28 o
   0  18   4        2.39       12.68      8.31 o
   1  18   4      139.87      151.85     14.19 o
   2  18   4      119.19      126.96     13.84 o
   3  18   4       24.10       25.43      9.99 o
  -5 -15   5       12.31       22.44      9.27 o
  -4 -15   5       37.74       39.96      9.88 o
  -3 -15   5       88.57       86.17     11.33 o
  -2 -15   5       29.70       32.08      8.26 o
  -1 -15   5        1.58       -2.18      7.03 o
   0 -15   5      673.96      713.80     23.94 o
   1 -15   5       90.88      111.56      6.42 o
   2 -15   5      111.20      113.38      8.60 o
  -7 -14   5       59.59       62.58     20.74 o
  -6 -14   5        9.12        5.52      7.76 o
  -5 -14   5      267.70      270.48     15.11 o
  -4 -14   5      108.94      107.17     11.08 o
  -3 -14   5       57.19       51.08      9.76 o
  -2 -14   5      314.14      318.30     14.79 o
  -1 -14   5      155.05      169.34     11.00 o
   0 -14   5       13.23       12.65      3.84 o
   1 -14   5       16.70       25.21      4.86 o
   2 -14   5       62.98       52.07     10.75 o
   3 -14   5       54.79       56.75     11.02 o
   4 -14   5       55.90       55.08      9.95 o
  -8 -13   5       71.10       71.26      9.12 o
  -7 -13   5        4.38        4.88      6.75 o
  -6 -13   5       90.57       77.73     12.44 o
  -5 -13   5       22.66       11.73      7.72 o
  -4 -13   5        2.36       -0.37      6.75 o
  -3 -13   5      282.76      272.44     20.11 o
  -2 -13   5      570.09      571.05     16.84 o
  -1 -13   5       20.98       26.85      6.81 o
   0 -13   5      337.98      348.92      8.95 o
   1 -13   5       14.58       14.94      4.63 o
   2 -13   5       14.45       13.32      7.10 o
   3 -13   5       22.43       26.97      6.90 o
   4 -13   5        6.70       14.21      8.27 o
   5 -13   5       53.29       62.50     10.51 o
  -9 -12   5       43.53       36.70      7.44 o
  -8 -12   5        6.86        1.20      6.45 o
  -7 -12   5       14.74       16.46      6.87 o
  -6 -12   5      128.68      147.93     10.69 o
  -5 -12   5        1.87        1.50      6.38 o
  -4 -12   5      333.32      353.66     15.25 o
  -3 -12   5      207.80      184.70     11.73 o
  -2 -12   5       53.66       54.58     13.18 o
  -1 -12   5        7.49        5.78      3.01 o
   0 -12   5       78.44       82.02      5.09 o
   1 -12   5       51.37       47.37      4.98 o
   2 -12   5       80.72       90.75      7.00 o
   3 -12   5      112.47      115.49      7.78 o
   4 -12   5       22.55       20.36      7.95 o
   5 -12   5        2.55        9.63      8.30 o
   6 -12   5       67.88       70.35     10.42 o
  -9 -11   5        3.66        3.44      6.11 o
  -8 -11   5      159.03      173.42     22.51 o
  -7 -11   5      520.85      509.82     16.66 o
  -6 -11   5       19.33       13.83      6.47 o
  -5 -11   5      320.77      324.63     16.73 o
  -4 -11   5      199.31      194.33     11.47 o
  -3 -11   5       46.44       36.72     10.51 o
  -2 -11   5       20.43       26.84      5.54 o
  -1 -11   5       57.84       61.51      4.56 o
   0 -11   5        7.39        7.70      3.44 o
   1 -11   5      125.99      116.18      7.54 o
   2 -11   5        0.68        3.19      4.51 o
   3 -11   5      430.35      440.35     19.56 o
   4 -11   5      324.79      306.17     15.60 o
   5 -11   5        0.42        4.03      7.49 o
   6 -11   5       59.73       50.94      9.53 o
   7 -11   5       39.72       40.56      9.29 o
 -10 -10   5       40.53       33.77      9.66 o
  -9 -10   5      259.70      252.86     37.33 o
  -8 -10   5      359.27      381.96     14.14 o
  -7 -10   5      108.88      117.51      8.56 o
  -6 -10   5      333.25      350.79     13.41 o
  -5 -10   5      567.71      557.72     31.91 o
  -4 -10   5      412.69      405.37     14.64 o
  -3 -10   5      276.11      260.79      9.98 o
  -2 -10   5      568.63      558.57     14.24 o
  -1 -10   5       35.82       30.39      3.35 o
   0 -10   5        8.01        7.12      2.71 o
   1 -10   5       35.04       35.33      3.97 o
   2 -10   5       68.24       68.40      6.18 o
   3 -10   5      373.11      391.58     12.29 o
   4 -10   5      111.48      110.06      8.04 o
   5 -10   5       29.87       24.74      6.46 o
   6 -10   5      417.50      408.41     16.38 o
   7 -10   5        2.06       -0.74      6.19 o
   8 -10   5       68.76       64.58     11.85 o
 -10  -9   5      356.21      363.94     24.09 o
  -9  -9   5      776.54      778.56     20.14 o
  -8  -9   5        5.43        7.13      5.38 o
  -7  -9   5      546.57      538.81     16.21 o
  -6  -9   5      232.13      213.95     11.96 o
  -5  -9   5        6.26       12.62     12.85 o
  -4  -9   5       62.72       68.50      6.78 o
  -3  -9   5      160.83      153.96      7.17 o
  -2  -9   5      714.53      720.94     13.00 o
  -1  -9   5      138.54      158.30      5.54 o
   0  -9   5       43.70       48.89      4.42 o
   1  -9   5     1503.76     1488.40     20.01 o
   2  -9   5      187.78      188.66      8.74 o
   3  -9   5      106.19      101.66      5.58 o
   4  -9   5      475.72      458.47     12.76 o
   5  -9   5        5.04        7.90      4.65 o
   6  -9   5        1.83        2.74      5.00 o
   7  -9   5       12.52       12.08      5.49 o
   8  -9   5       95.09      100.42      7.68 o
   9  -9   5       37.85       39.82      7.96 o
 -11  -8   5      450.42      513.58     23.36 o
 -10  -8   5      261.79      275.31     11.90 o
  -9  -8   5        0.50       -2.55      5.21 o
  -8  -8   5      236.18      241.98     10.81 o
  -7  -8   5      184.63      185.65      9.40 o
  -6  -8   5        2.65        1.57      4.55 o
  -5  -8   5       55.84       60.97      6.06 o
  -4  -8   5      689.85      670.37     17.57 o
  -3  -8   5      289.22      297.33      8.10 o
  -2  -8   5      397.00      381.50      5.99 o
  -1  -8   5       24.42       27.09      2.17 o
   0  -8   5      602.00      609.34      8.27 o
   1  -8   5      731.11      777.66     16.07 o
   2  -8   5      274.49      260.83      7.34 o
   3  -8   5      468.40      456.03      9.00 o
   4  -8   5       72.47       81.47      4.40 o
   5  -8   5       76.56       84.63      6.09 o
   6  -8   5      171.51      187.48     10.38 o
   7  -8   5       61.11       59.19      5.64 o
   8  -8   5       43.28       51.56      4.90 o
   9  -8   5       17.12       14.94      4.07 o
 -11  -7   5      225.68      234.54     11.62 o
 -10  -7   5        9.55       14.19      5.81 o
  -9  -7   5      229.53      223.26     19.06 o
  -8  -7   5      218.46      239.22     11.15 o
  -7  -7   5       84.62       84.45      6.72 o
  -6  -7   5       19.43       21.83      7.24 o
  -5  -7   5      926.72      860.74     48.67 o
  -4  -7   5     1916.71     1894.19     37.09 o
  -3  -7   5       49.09       63.61      5.20 o
  -2  -7   5      128.21      148.39      4.78 o
  -1  -7   5      566.10      618.28      7.35 o
   0  -7   5      124.25      121.24      3.13 o
   1  -7   5      133.44      128.09      4.91 o
   2  -7   5        9.52       13.13      2.16 o
   3  -7   5      944.31      941.74     12.23 o
   4  -7   5      360.86      354.36      7.01 o
   5  -7   5       53.48       58.26      4.22 o
   6  -7   5      478.37      448.56     10.39 o
   7  -7   5       20.35       18.76      3.81 o
   8  -7   5        9.52       13.41      3.86 o
   9  -7   5       22.49       21.03      3.68 o
  10  -7   5       41.76       36.33      6.78 o
 -11  -6   5        3.58       17.93      6.23 o
 -10  -6   5      344.71      364.84     35.56 o
  -9  -6   5      305.97      283.69     11.52 o
  -8  -6   5      138.06      128.26      7.84 o
  -7  -6   5       12.51       15.13      4.62 o
  -6  -6   5     1299.47     1225.97     25.40 o
  -5  -6   5     1606.92     1619.09     31.39 o
  -4  -6   5      687.66      657.88     11.56 o
  -3  -6   5      211.72      251.32      5.22 o
  -2  -6   5     3760.27     3654.56     29.93 o
  -1  -6   5      542.50      554.09      6.10 o
   0  -6   5      954.60      944.28      8.71 o
   1  -6   5     1581.42     1576.93     13.03 o
   2  -6   5      171.86      169.09      3.85 o
   3  -6   5      158.15      159.95      4.03 o
   4  -6   5       11.51       15.47      2.62 o
   5  -6   5        8.08       10.88      2.66 o
   6  -6   5      234.27      216.85      5.67 o
   7  -6   5      210.13      212.16      5.80 o
   8  -6   5      243.97      239.87      6.93 o
   9  -6   5      142.60      149.89     10.18 o
  10  -6   5       12.57       10.37      5.72 o
 -12  -5   5       20.40       19.95      6.59 o
 -11  -5   5      320.19      338.86     19.50 o
 -10  -5   5      711.23      701.05     33.06 o
  -9  -5   5      194.87      173.84      9.20 o
  -8  -5   5      403.06      401.44     12.73 o
  -7  -5   5     1577.42     1443.16     28.86 o
  -6  -5   5     1300.38     1323.60     46.58 o
  -5  -5   5        2.45        4.12      3.48 o
  -4  -5   5     1416.98     1369.12     24.03 o
  -3  -5   5     1480.65     1463.10     14.12 o
  -2  -5   5      182.06      187.15      4.80 o
  -1  -5   5       53.40       51.90      1.85 o
   0  -5   5      772.03      755.96      7.20 o
   1  -5   5     3143.53     3156.69     23.53 o
   2  -5   5      692.97      677.70      7.43 o
   3  -5   5      504.98      467.37      6.27 o
   4  -5   5      660.46      637.11      7.62 o
   5  -5   5      219.76      212.68      4.57 o
   6  -5   5       60.29       63.27      3.68 o
   7  -5   5       50.34       54.46      3.67 o
   8  -5   5      220.34      213.63      6.30 o
   9  -5   5       24.78       11.50      6.27 o
  10  -5   5       37.36       36.18      6.86 o
  11  -5   5       42.76       50.69     11.44 o
 -12  -4   5      397.32      421.51     15.91 o
 -11  -4   5      530.92      508.64     16.97 o
 -10  -4   5        2.36       -0.49      5.35 o
  -9  -4   5      200.52      199.90      8.69 o
  -8  -4   5      885.10      893.97     17.86 o
  -7  -4   5      751.11      746.08     17.83 o
  -6  -4   5       30.50       28.97      4.50 o
  -5  -4   5     2865.97     2890.08     38.03 o
  -4  -4   5     2104.58     2122.99     25.51 o
  -3  -4   5       27.68       30.27      1.35 o
  -2  -4   5      934.72      896.15      7.59 o
  -1  -4   5     1283.41     1254.37     10.62 o
   0  -4   5      467.74      506.13      5.52 o
   1  -4   5      208.53      218.84      3.21 o
   2  -4   5      101.94      117.55      2.60 o
   3  -4   5     1368.81     1327.76     11.47 o
   4  -4   5     1449.14     1437.71     12.48 o
   5  -4   5        6.10        7.95      1.95 o
   6  -4   5     1053.32     1026.43     12.41 o
   7  -4   5      523.62      515.26      9.36 o
   8  -4   5        3.94       -0.41      2.11 o
   9  -4   5        9.48       10.88      5.16 o
  10  -4   5        7.29       17.61      7.18 o
  11  -4   5       59.19       62.88     13.48 o
 -12  -3   5      173.15      169.18     11.16 o
 -11  -3   5        1.51        3.67      6.90 o
 -10  -3   5      269.80      268.03     17.88 o
  -9  -3   5      314.47      311.62     19.28 o
  -8  -3   5      307.83      316.72      9.87 o
  -7  -3   5      258.28      223.41     10.95 o
  -6  -3   5     1664.80     1696.87     32.29 o
  -5  -3   5      907.59      917.14     12.78 o
  -4  -3   5      192.73      210.14      4.98 o
  -3  -3   5       85.23       83.38      2.03 o
  -2  -3   5     1504.14     1537.07     11.75 o
  -1  -3   5     1362.11     1341.61     11.04 o
   0  -3   5      177.19      183.95      3.20 o
   1  -3   5      445.52      378.25      4.34 o
   2  -3   5     2875.95     2871.14     20.24 o
   3  -3   5      509.88      556.86      5.27 o
   4  -3   5       69.72       69.86      1.84 o
   5  -3   5      469.64      474.42      6.28 o
   6  -3   5      363.09      364.86      6.03 o
   7  -3   5      206.55      202.35      4.97 o
   8  -3   5        2.49        6.48      4.70 o
   9  -3   5      123.05      124.71      8.79 o
  10  -3   5      335.45      331.91     13.81 o
  11  -3   5        0.31       -5.32      7.70 o
 -12  -2   5       12.89        6.54      7.09 o
 -11  -2   5       93.95      105.99      9.35 o
 -10  -2   5      217.72      214.51     11.29 o
  -9  -2   5      257.09      228.91     10.97 o
  -8  -2   5      351.36      369.06     10.62 o
  -7  -2   5     1440.19     1400.50     19.93 o
  -6  -2   5      271.76      264.79      6.96 o
  -5  -2   5      140.27      144.04      3.68 o
  -4  -2   5      170.38      174.94      3.07 o
  -3  -2   5      940.94      970.75      8.19 o
  -2  -2   5     2219.48     2217.54     16.94 o
  -1  -2   5     2078.87     2268.13     16.57 o
   0  -2   5     1890.68     1946.36     15.30 o
   1  -2   5     8045.54     8118.64     57.72 o
   2  -2   5     1385.92     1430.32     10.86 o
   3  -2   5     1359.69     1375.17      9.84 o
   4  -2   5      686.57      643.13      5.95 o
   5  -2   5      378.58      370.06      4.86 o
   6  -2   5       56.28       66.72      2.60 o
   7  -2   5       26.45       29.62      3.91 o
   8  -2   5      166.55      160.72     13.93 o
   9  -2   5      251.22      256.36     11.16 o
  10  -2   5       10.96        9.79      6.27 o
  11  -2   5       24.06       35.08      7.67 o
  12  -2   5      125.73      116.89     16.41 o
 -12  -1   5       61.79       63.39      8.95 o
 -11  -1   5      246.71      249.41     12.97 o
 -10  -1   5       95.25       96.17     10.18 o
  -9  -1   5      231.41      230.08      8.02 o
  -8  -1   5      557.53      563.45     11.30 o
  -7  -1   5      495.11      489.73      9.69 o
  -6  -1   5      938.77      921.65     11.84 o
  -5  -1   5      193.94      203.54      4.25 o
  -4  -1   5     2331.49     2353.57     18.77 o
  -3  -1   5     2235.54     2398.38     17.32 o
  -2  -1   5       29.86       29.98      1.17 o
  -1  -1   5     1463.08     1594.72     11.11 o
   0  -1   5     8341.85     8924.38     66.77 o
   1  -1   5     1641.83     1685.32     12.70 o
   2  -1   5      290.91      283.99      3.23 o
   3  -1   5     1552.08     1538.03     10.96 o
   4  -1   5     1716.95     1679.35     12.88 o
   5  -1   5        1.71        4.06      1.27 o
   6  -1   5      101.83      100.24      4.46 o
   7  -1   5      499.08      488.53     10.72 o
   8  -1   5      165.90      160.17      8.12 o
   9  -1   5       97.75       81.94      7.09 o
  10  -1   5      159.30      166.48     10.17 o
  11  -1   5      126.91      124.30     10.99 o
  12  -1   5       34.57       24.63     10.16 o
 -12   0   5      165.99      171.50     12.38 o
 -11   0   5        1.28       -6.37      8.90 o
 -10   0   5       80.38       85.25      5.94 o
  -9   0   5      258.46      254.85      8.94 o
  -8   0   5      525.58      518.28     26.02 o
  -7   0   5      226.55      243.66      6.95 o
  -6   0   5       46.46       53.61      2.95 o
  -5   0   5     2975.83     3022.35     23.68 o
  -4   0   5     4067.42     4157.36     29.06 o
  -3   0   5        6.57       13.15      1.06 o
  -2   0   5    10389.41    10791.11     69.48 o
  -1   0   5     8743.86     9466.36     64.05 o
   0   0   5      224.49      226.40      3.02 o
   1   0   5     1406.84     1396.61     10.24 o
   2   0   5     1236.69     1235.01      9.19 o
   3   0   5       62.61       60.14      1.39 o
   4   0   5     1346.82     1413.81     11.32 o
   5   0   5      204.69      205.42      3.41 o
   6   0   5     1073.85     1105.25     16.03 o
   7   0   5      760.55      728.93     11.79 o
   8   0   5        0.16        1.74      3.98 o
   9   0   5      180.92      174.98      8.73 o
  10   0   5      225.13      240.34     14.63 o
  11   0   5       66.54       55.59      7.62 o
  12   0   5       19.38        6.88      6.99 o
 -12   1   5        7.64        7.69      7.77 o
 -11   1   5       23.18       28.87      5.40 o
 -10   1   5      268.32      282.61     10.34 o
  -9   1   5      243.06      221.08      9.10 o
  -8   1   5       16.61        9.80      4.00 o
  -7   1   5      463.71      467.19     10.95 o
  -6   1   5     1711.94     1664.08     17.61 o
  -5   1   5      812.22      811.52      7.73 o
  -4   1   5      238.98      257.32      3.18 o
  -3   1   5     2152.35     2191.89     15.52 o
  -2   1   5     4363.80     4478.60     29.83 o
  -1   1   5     2455.79     2559.61     22.29 o
   0   1   5     6503.71     6919.35     45.21 o
   1   1   5     3503.90     3507.96     23.42 o
   2   1   5      827.28      792.59      6.31 o
   3   1   5      218.17      230.45      2.69 o
   4   1   5      476.25      514.40      5.29 o
   5   1   5      254.92      220.86      5.13 o
   6   1   5      338.13      314.68      5.61 o
   7   1   5      364.68      340.95      8.52 o
   8   1   5      199.40      200.01      7.13 o
   9   1   5     1517.54     1446.98     26.54 o
  10   1   5        1.52        2.83      5.04 o
  11   1   5        2.91        9.59      5.78 o
  12   1   5      133.38      150.98     10.51 o
 -12   2   5        6.85        2.29      8.39 o
 -11   2   5       36.14       34.09      6.21 o
 -10   2   5      153.90      160.17      8.62 o
  -9   2   5        0.43       -0.10      4.45 o
  -8   2   5      130.88      139.11      6.14 o
  -7   2   5     1510.60     1449.57     19.80 o
  -6   2   5      756.79      720.30      8.37 o
  -5   2   5      359.54      368.97      4.51 o
  -4   2   5     3556.77     3608.01     24.74 o
  -3   2   5     2308.80     2429.38     17.20 o
  -2   2   5     1299.99     1445.82     12.63 o
  -1   2   5     1428.00     1590.24     13.54 o
   0   2   5       31.50       60.74      1.58 o
   1   2   5      591.26      554.24      4.63 o
   2   2   5     2583.73     2575.67     17.62 o
   3   2   5      265.00      249.39      3.16 o
   4   2   5     4077.33     4070.50     35.32 o
   5   2   5     1041.12     1041.44     11.66 o
   6   2   5       24.35       37.50      2.24 o
   7   2   5     2367.06     2307.18     27.21 o
   8   2   5      131.74      130.21      4.35 o
   9   2   5        2.82       -2.78      3.56 o
  10   2   5        1.10        3.27      4.65 o
  11   2   5       56.24       46.06      6.60 o
  12   2   5      162.12      157.27     20.04 o
 -12   3   5       83.65       83.96      7.90 o
 -11   3   5       46.61       47.38      7.08 o
 -10   3   5        4.12        7.42      5.45 o
  -9   3   5      157.07      140.68      6.93 o
  -8   3   5      518.71      477.92     11.25 o
  -7   3   5      551.60      545.28      9.99 o
  -6   3   5      204.31      210.49      4.30 o
  -5   3   5     2038.25     2045.32     15.14 o
  -4   3   5      810.29      774.43      6.60 o
  -3   3   5       49.99       63.20      1.84 o
  -2   3   5      678.17      663.00      6.03 o
  -1   3   5      737.71      708.77      9.81 o
   0   3   5     1054.77     1100.76      7.77 o
   1   3   5      248.03      245.13      2.37 o
   2   3   5     1044.35     1119.91      8.34 o
   3   3   5     1306.46     1269.31     10.69 o
   4   3   5     1095.62     1042.12     10.41 o
   5   3   5       84.11       96.15      2.75 o
   6   3   5      806.96      790.74      9.43 o
   7   3   5      681.43      664.33     15.52 o
   8   3   5       60.35       61.17      4.39 o
   9   3   5       51.95       44.81      4.53 o
  10   3   5      196.66      205.12     11.53 o
  11   3   5      160.23      173.20      8.79 o
  12   3   5       57.36       61.42      8.94 o
 -12   4   5       68.42       74.68      8.48 o
 -11   4   5        0.39        3.68      6.20 o
 -10   4   5       69.22       74.40      7.54 o
  -9   4   5      424.68      410.89     11.50 o
  -8   4   5      181.52      180.37      4.33 o
  -7   4   5      315.79      303.80      5.63 o
  -6   4   5      641.50      624.15      7.69 o
  -5   4   5      357.13      369.52      4.82 o
  -4   4   5       29.45       30.75      1.52 o
  -3   4   5       75.67       72.10      1.97 o
  -2   4   5     1955.35     1930.90     16.39 o
  -1   4   5     1324.97     1251.25      9.63 o
   0   4   5        0.89        3.92      0.98 o
   1   4   5     1488.00     1396.47     10.15 o
   2   4   5     2239.89     2143.15     15.35 o
   3   4   5      343.46      357.07      6.42 o
   4   4   5      162.54      142.80      3.40 o
   5   4   5      523.60      498.75      7.23 o
   6   4   5      524.22      481.07      8.10 o
   7   4   5       30.08       31.15      2.74 o
   8   4   5       12.85       15.20      3.28 o
   9   4   5      309.98      307.90     12.18 o
  10   4   5       75.51       95.33      6.41 o
  11   4   5        1.51       -0.13      4.69 o
  12   4   5       75.30      100.15      7.65 o
 -11   5   5       56.82       69.11     11.12 o
 -10   5   5      269.64      276.44     10.51 o
  -9   5   5       85.93       83.14      8.24 o
  -8   5   5      187.16      203.82      5.58 o
  -7   5   5     1229.38     1202.35     15.31 o
  -6   5   5       23.10       30.85      2.40 o
  -5   5   5       48.70       55.29      2.52 o
  -4   5   5       88.34       92.85      3.42 o
  -3   5   5      133.10      133.77      3.57 o
  -2   5   5      910.80      856.39      8.22 o
  -1   5   5      450.93      494.06      4.88 o
   0   5   5      713.54      628.16      5.29 o
   1   5   5     5997.66     5933.29     38.93 o
   2   5   5      908.94      944.54      8.51 o
   3   5   5     1186.95     1200.41     11.72 o
   4   5   5      726.29      657.41      8.67 o
   5   5   5       85.69       70.23      2.81 o
   6   5   5       73.34       74.70      3.56 o
   7   5   5       16.44       21.19      2.86 o
   8   5   5      289.28      299.65      7.66 o
   9   5   5      371.20      364.67      9.03 o
  10   5   5       25.59       25.75      4.18 o
  11   5   5       85.07       84.42      6.29 o
  12   5   5       71.06       77.54     12.42 o
 -11   6   5       39.58       41.38      6.95 o
 -10   6   5       19.06       21.88      5.87 o
  -9   6   5      177.18      158.56      4.76 o
  -8   6   5       94.32       95.45      4.73 o
  -7   6   5       59.74       72.86      3.68 o
  -6   6   5      272.72      272.71      6.37 o
  -5   6   5      108.37      117.61      3.41 o
  -4   6   5     3045.88     3016.69     28.01 o
  -3   6   5      256.93      260.89      4.52 o
  -2   6   5     1079.65     1073.66      9.87 o
  -1   6   5      948.74      922.86      7.82 o
   0   6   5      655.62      656.65      5.78 o
   1   6   5       50.27       46.19      1.33 o
   2   6   5      220.89      268.43      4.37 o
   3   6   5       89.11       76.92      2.61 o
   4   6   5     2136.39     2151.13     23.29 o
   5   6   5      698.88      682.39     11.02 o
   6   6   5     1163.25     1155.86     15.15 o
   7   6   5      912.05      917.98     14.53 o
   8   6   5      382.89      389.83      8.52 o
   9   6   5        0.46        0.12      3.04 o
  10   6   5       84.80      103.77      6.09 o
  11   6   5      109.93       89.35      9.70 o
  12   6   5       20.15       18.77      6.71 o
 -11   7   5       11.61        1.18      6.25 o
 -10   7   5       44.26       49.05      7.16 o
  -9   7   5      122.06      119.18      5.06 o
  -8   7   5       56.76       55.28      4.30 o
  -7   7   5        1.34       -1.55      2.78 o
  -6   7   5      295.72      283.38      7.59 o
  -5   7   5      327.44      334.31      8.64 o
  -4   7   5       44.96       46.49      2.82 o
  -3   7   5      168.51      154.82      3.86 o
  -2   7   5      984.24      980.46      8.66 o
  -1   7   5     3870.70     3838.34     26.34 o
   0   7   5      227.12      246.94      3.47 o
   1   7   5     1930.60     1907.44     14.88 o
   2   7   5      569.35      597.01      7.68 o
   3   7   5      339.21      328.86      5.71 o
   4   7   5       25.04       25.37      2.38 o
   5   7   5      138.98      135.14      4.75 o
   6   7   5      781.71      779.52     24.90 o
   7   7   5      998.79      984.13     15.31 o
   8   7   5       16.51       17.80      2.91 o
   9   7   5      386.11      368.21      8.50 o
  10   7   5      245.31      234.58      9.22 o
  11   7   5        2.92       14.90     16.39 o
  12   7   5       22.73       25.52     17.70 o
 -10   8   5       56.06       57.13     12.48 o
  -9   8   5       38.41       39.56      4.31 o
  -8   8   5        3.14       -2.28      3.71 o
  -7   8   5      140.44      146.22      7.19 o
  -6   8   5      263.17      286.17      9.34 o
  -5   8   5      126.75      126.86      6.75 o
  -4   8   5       56.43       62.22      3.84 o
  -3   8   5      584.03      571.08      7.80 o
  -2   8   5      694.31      677.42      7.40 o
  -1   8   5        0.84        2.53      1.17 o
   0   8   5       50.73       66.55      2.87 o
   1   8   5      995.35      978.33      9.18 o
   2   8   5     1109.10     1084.36     13.27 o
   3   8   5       10.63       11.48      2.09 o
   4   8   5     1271.53     1245.28     16.58 o
   5   8   5     1577.46     1573.34     22.81 o
   6   8   5       69.75       71.61      4.55 o
   7   8   5       18.98       18.27      2.93 o
   8   8   5      406.42      402.37     11.74 o
   9   8   5       20.22       24.82      6.04 o
  10   8   5        1.03        6.57      8.86 o
  11   8   5       48.36       52.21     16.92 o
  12   8   5       21.73       12.85     16.78 o
 -10   9   5       19.25       21.88      5.43 o
  -9   9   5        0.96        6.55      3.92 o
  -8   9   5      105.17       99.19      7.13 o
  -7   9   5      288.44      306.33     10.38 o
  -6   9   5      163.99      159.81      7.59 o
  -5   9   5      133.50      129.23      5.90 o
  -4   9   5      701.55      692.89     10.44 o
  -3   9   5       79.91       84.07      4.42 o
  -2   9   5       28.62       31.64      2.20 o
  -1   9   5      303.86      299.22      4.85 o
   0   9   5      195.13      206.23      3.72 o
   1   9   5      570.39      587.22      8.17 o
   2   9   5      312.07      270.04      7.33 o
   3   9   5      910.96      880.32     14.73 o
   4   9   5     1195.19     1187.13     26.47 o
   5   9   5      235.91      242.51      6.08 o
   6   9   5      311.36      306.49      7.74 o
   7   9   5      230.65      235.90      6.71 o
   8   9   5      104.79       85.61      7.60 o
   9   9   5       36.69       50.18     15.89 o
  10   9   5        7.35       14.20      9.67 o
  11   9   5       58.68       66.83     18.09 o
 -10  10   5       57.74       54.93      5.25 o
  -9  10   5       31.68       22.99      4.69 o
  -8  10   5       63.97       69.83     10.27 o
  -7  10   5       73.93       95.68      7.21 o
  -6  10   5       17.30       16.66      4.95 o
  -5  10   5       95.30       95.92      5.67 o
  -4  10   5      400.34      389.99      9.60 o
  -3  10   5       12.33       18.08      3.12 o
  -2  10   5      603.71      574.93      7.76 o
  -1  10   5     1148.76     1209.05     13.22 o
   0  10   5      383.85      334.73      5.90 o
   1  10   5       26.79       25.22      1.92 o
   2  10   5      546.03      484.55     10.22 o
   3  10   5      436.72      434.94     11.20 o
   4  10   5        3.21        3.94      3.38 o
   5  10   5        1.84       -2.48      2.89 o
   6  10   5      380.61      385.00     11.49 o
   7  10   5      272.75      281.72      7.70 o
   8  10   5       13.01       11.45      6.10 o
   9  10   5       14.78       20.44     10.92 o
  10  10   5      198.66      234.18     17.25 o
  11  10   5      140.21      133.94     22.90 o
  -9  11   5      133.03      126.54     10.16 o
  -8  11   5        4.49        4.67      7.30 o
  -7  11   5      114.36      132.60      8.28 o
  -6  11   5      143.38      129.56     16.51 o
  -5  11   5       22.01       27.00      5.25 o
  -4  11   5        3.80        5.78      3.86 o
  -3  11   5       41.60       40.26      4.94 o
  -2  11   5      634.63      633.94     11.84 o
  -1  11   5     1260.60     1240.86     14.48 o
   0  11   5        1.18        1.42      1.98 o
   1  11   5     1772.53     1703.52     18.59 o
   2  11   5      528.86      551.43     11.63 o
   3  11   5       58.31       58.77      5.35 o
   4  11   5      411.54      432.94     12.72 o
   5  11   5      468.72      465.55     11.87 o
   6  11   5      130.32      129.87      8.65 o
   7  11   5      132.55      138.53      6.03 o
   8  11   5        3.58        6.60      4.44 o
   9  11   5      186.23      181.98     16.83 o
  10  11   5      393.92      399.81     31.19 o
  11  11   5        6.42       -2.51     16.07 o
  -8  12   5       47.18       45.17     10.87 o
  -7  12   5       21.67       25.86      7.53 o
  -6  12   5       99.06       95.24     13.20 o
  -5  12   5        4.04       -5.52      5.52 o
  -4  12   5      498.15      514.67     13.33 o
  -3  12   5      519.95      531.99     13.04 o
  -2  12   5        1.75       -1.24      3.15 o
  -1  12   5      145.64      159.65      4.60 o
   0  12   5       52.19       53.78      3.15 o
   1  12   5      315.74      301.70      9.24 o
   2  12   5       37.85       32.73      4.33 o
   3  12   5      512.07      483.87     13.24 o
   4  12   5     1089.29     1078.06     24.41 o
   5  12   5      326.62      315.89     11.56 o
   6  12   5        0.68       -2.28      3.99 o
   7  12   5       80.83       81.95      8.86 o
   8  12   5      217.11      205.87      9.42 o
   9  12   5       43.91       42.38     11.20 o
  10  12   5        7.02        9.84     15.29 o
  -8  13   5       19.43       13.52     13.77 o
  -7  13   5        3.84       13.47      9.36 o
  -6  13   5        6.31       13.65      8.12 o
  -5  13   5       54.79       53.54     11.19 o
  -4  13   5      434.95      449.29     12.89 o
  -3  13   5       17.84       20.91      5.23 o
  -2  13   5      214.99      219.05      6.64 o
  -1  13   5      822.70      810.73     15.29 o
   0  13   5       27.90       23.26      3.02 o
   1  13   5      440.36      435.27     11.99 o
   2  13   5      480.40      487.34     14.14 o
   3  13   5       15.09       14.88      5.00 o
   4  13   5      145.90      125.91      8.82 o
   5  13   5       67.62       59.79      6.09 o
   6  13   5      124.11      121.47      7.38 o
   7  13   5      216.35      200.78      8.78 o
   8  13   5       30.31       33.56     17.72 o
  -7  14   5        0.18       -3.40      8.87 o
  -6  14   5       52.24       45.99     12.18 o
  -5  14   5        9.14        0.73      7.90 o
  -4  14   5        8.88        7.02      8.12 o
  -3  14   5       42.53       41.20      7.10 o
  -2  14   5       22.20       18.60      5.19 o
  -1  14   5      338.89      346.40      8.67 o
   0  14   5       13.94        8.05      2.95 o
   1  14   5      471.34      460.65     12.55 o
   2  14   5      212.39      193.17      9.67 o
   3  14   5        3.52        5.14      5.30 o
   4  14   5       55.42       48.17      6.52 o
   5  14   5       71.94       65.35      9.29 o
   6  14   5       27.59       26.39      5.77 o
   7  14   5       12.87       13.31      5.26 o
   8  14   5       21.54       39.79      8.32 o
  -6  15   5       49.87       65.51     13.73 o
  -5  15   5       32.04       26.04      7.44 o
  -4  15   5       50.21       42.49      6.62 o
  -3  15   5      100.18      113.61     20.17 o
  -2  15   5       54.12       63.24      5.43 o
  -1  15   5       55.96       65.25      4.88 o
   0  15   5       21.78       20.67      6.76 o
   1  15   5        6.51        4.66      6.04 o
   2  15   5      120.19      113.93      8.74 o
   3  15   5       11.90       11.18      5.99 o
   4  15   5      477.76      506.77     15.55 o
   5  15   5       96.48      110.13      8.66 o
   6  15   5       16.71       25.96      6.02 o
   7  15   5       79.22       80.89      8.97 o
   8  15   5      174.32      183.68     13.42 o
  -5  16   5       40.13       31.76      9.65 o
  -4  16   5      274.29      280.50     17.57 o
  -3  16   5       42.23       45.70     10.66 o
  -2  16   5      118.67      104.96      6.33 o
  -1  16   5       23.67       27.48      4.13 o
   0  16   5       10.76        2.38      6.79 o
   1  16   5       38.35       37.79      7.50 o
   2  16   5       77.27       67.89     10.01 o
   3  16   5      148.71      142.79      9.89 o
   4  16   5      192.53      178.06     10.51 o
   5  16   5       32.89       46.89      7.28 o
   6  16   5       48.78       65.95     12.97 o
   7  16   5      354.92      381.40     17.95 o
  -3  17   5       47.58       57.43     10.82 o
  -2  17   5       23.46       22.74      4.65 o
  -1  17   5      269.99      265.97     17.35 o
   0  17   5       15.33       29.94      8.21 o
   1  17   5      390.09      356.53     18.98 o
   2  17   5      282.28      299.15     16.68 o
   3  17   5        8.46        4.82      7.96 o
   4  17   5       10.99       13.87      8.34 o
   5  17   5       27.20       32.52      8.32 o
   6  17   5       42.21       56.16     16.80 o
   0  18   5        0.32        5.39      8.02 o
   1  18   5       93.57       68.69     11.91 o
   2  18   5      120.14      112.38     16.07 o
   3  18   5       11.40        1.19     21.01 o
  -4 -15   6        6.21       -9.45     12.96 o
  -3 -15   6      264.86      260.99     22.11 o
  -2 -15   6       60.93       71.30      9.49 o
  -1 -15   6      107.73      115.15     13.37 o
   0 -15   6        6.47       12.91      7.83 o
   1 -15   6      311.79      305.59      9.14 o
  -6 -14   6      100.21      108.78     11.57 o
  -5 -14   6      103.24      111.34     11.77 o
  -4 -14   6      299.19      358.71     42.51 o
  -3 -14   6      171.77      144.46     16.99 o
  -2 -14   6        2.60       -2.08      6.71 o
  -1 -14   6       60.09       64.81      8.79 o
   0 -14   6       92.29       91.46      6.12 o
   1 -14   6        1.62        4.76      4.61 o
   2 -14   6       41.40       41.97      8.69 o
   3 -14   6       50.95       49.01     11.05 o
  -7 -13   6        8.02       -2.77      7.23 o
  -6 -13   6        3.63        7.91      7.78 o
  -5 -13   6      208.73      181.42     12.85 o
  -4 -13   6      368.68      379.89     17.19 o
  -3 -13   6        0.55       -3.18      7.58 o
  -2 -13   6      306.99      308.62     13.25 o
  -1 -13   6      683.25      688.17     19.28 o
   0 -13   6       58.13       62.01      5.04 o
   1 -13   6      191.86      190.16      9.09 o
   2 -13   6      306.38      324.49     14.30 o
   3 -13   6       35.61       20.29      7.15 o
   4 -13   6      102.21       99.59     23.10 o
   5 -13   6        1.00        0.46      8.78 o
  -8 -12   6       68.94       75.42      9.27 o
  -7 -12   6       71.81       63.10      8.98 o
  -6 -12   6      511.79      523.66     30.32 o
  -5 -12   6        8.43       17.81      7.30 o
  -4 -12   6       88.19      102.86     10.52 o
  -3 -12   6      467.46      471.94     18.61 o
  -2 -12   6      284.29      276.17     11.88 o
  -1 -12   6      116.57      115.04      5.09 o
   0 -12   6       25.75       27.65      4.30 o
   1 -12   6      387.93      398.63     11.77 o
   2 -12   6      610.83      588.75     14.78 o
   3 -12   6        0.09        4.68      6.35 o
   4 -12   6      539.44      549.12     28.11 o
   5 -12   6      106.04      124.05     11.99 o
   6 -12   6        1.04       -8.83      8.83 o
  -9 -11   6        0.15       -4.19      6.97 o
  -8 -11   6      196.66      199.20     11.73 o
  -7 -11   6       16.29       19.89      7.17 o
  -6 -11   6       78.26       69.82     16.42 o
  -5 -11   6      179.05      191.88     11.37 o
  -4 -11   6      822.20      787.43     31.95 o
  -3 -11   6      149.39      150.42      8.73 o
  -2 -11   6       51.41       64.89     14.27 o
  -1 -11   6       59.26       60.66      4.47 o
   0 -11   6      278.51      278.95      9.92 o
   1 -11   6      143.46      152.65      7.60 o
   2 -11   6       85.58       96.83      7.03 o
   3 -11   6       69.14       74.04      6.80 o
   4 -11   6      433.92      428.93     17.58 o
   5 -11   6      119.90       89.54     10.52 o
   6 -11   6       28.97       15.87      9.43 o
   7 -11   6      208.11      199.26     19.73 o
 -10 -10   6       25.40       35.55      7.25 o
  -9 -10   6        7.01       27.17     15.89 o
  -8 -10   6       79.23       85.98     15.75 o
  -7 -10   6      152.79      135.64      9.71 o
  -6 -10   6      308.83      321.12     13.37 o
  -5 -10   6      207.93      198.96     10.93 o
  -4 -10   6      444.35      440.23     15.86 o
  -3 -10   6      164.24      182.91      8.72 o
  -2 -10   6      127.24      127.02      5.05 o
  -1 -10   6      787.62      785.72     12.58 o
   0 -10   6      114.77      117.03      5.49 o
   1 -10   6       22.12       23.76      6.03 o
   2 -10   6      196.70      203.79      8.41 o
   3 -10   6      337.21      346.46     10.92 o
   4 -10   6       38.07       35.87      9.93 o
   5 -10   6       10.52        6.58      7.18 o
   6 -10   6       48.93       54.69      7.80 o
   7 -10   6      121.18      132.85      9.76 o
   8 -10   6       27.84       32.04     13.15 o
 -10  -9   6       64.54       66.19      9.29 o
  -9  -9   6      287.30      289.77     13.00 o
  -8  -9   6        2.01        3.14      5.84 o
  -7  -9   6       32.71       35.54      6.65 o
  -6  -9   6      272.18      246.95     32.28 o
  -5  -9   6      140.81      141.89     16.67 o
  -4  -9   6      248.46      271.06     12.10 o
  -3  -9   6       37.15       34.83      5.11 o
  -2  -9   6      154.53      154.14      4.52 o
  -1  -9   6      593.35      573.99     10.12 o
   0  -9   6        0.22        2.35      2.61 o
   1  -9   6     1530.02     1529.44     23.71 o
   2  -9   6      495.23      489.77     11.84 o
   3  -9   6       63.63       53.40      4.89 o
   4  -9   6       62.81       55.08      6.74 o
   5  -9   6       11.91        8.29      5.64 o
   6  -9   6      121.12      112.31      7.82 o
   7  -9   6        0.78       -5.02      5.02 o
   8  -9   6        3.33        7.60      5.46 o
 -11  -8   6      108.49      104.87     12.32 o
 -10  -8   6       97.54      117.78     20.37 o
  -9  -8   6      242.38      246.86     15.40 o
  -8  -8   6       17.99       16.04      7.95 o
  -7  -8   6      443.19      415.23     41.08 o
  -6  -8   6      350.80      329.88     12.64 o
  -5  -8   6        7.47        8.37      5.06 o
  -4  -8   6      225.73      227.80     10.64 o
  -3  -8   6      873.40      855.62     18.15 o
  -2  -8   6      168.04      149.70      4.07 o
  -1  -8   6      513.27      511.92      7.35 o
   0  -8   6       35.55       44.58      3.21 o
   1  -8   6      948.98      927.25     16.25 o
   2  -8   6      370.06      357.42      9.35 o
   3  -8   6       23.67       26.50      3.64 o
   4  -8   6      508.22      504.02     12.12 o
   5  -8   6       89.35       83.13      6.42 o
   6  -8   6       29.64       32.09      5.67 o
   7  -8   6      268.86      264.98     10.77 o
   8  -8   6      470.98      449.27     14.50 o
   9  -8   6       11.31        6.46      4.03 o
 -11  -7   6      326.44      345.19     14.15 o
 -10  -7   6       46.76       53.05      7.52 o
  -9  -7   6       77.19       68.14      8.30 o
  -8  -7   6      102.62      110.23     11.27 o
  -7  -7   6       84.30       99.77      7.68 o
  -6  -7   6       46.37       42.67      5.83 o
  -5  -7   6      383.59      376.74     12.66 o
  -4  -7   6     2420.86     2291.91     35.36 o
  -3  -7   6       20.04       25.87      3.57 o
  -2  -7   6      392.71      366.52      6.08 o
  -1  -7   6     1036.31     1046.59     11.56 o
   0  -7   6      131.11      133.97      3.62 o
   1  -7   6      119.19      123.49      4.14 o
   2  -7   6       35.73       38.59      3.62 o
   3  -7   6       29.58       32.03      3.02 o
   4  -7   6      690.27      679.25     11.07 o
   5  -7   6      327.44      329.39     10.05 o
   6  -7   6     1288.25     1279.41     28.44 o
   7  -7   6      345.11      329.58     12.94 o
   8  -7   6       61.31       74.22      5.44 o
   9  -7   6       32.41       31.32      3.87 o
  10  -7   6       71.57       72.08      8.75 o
 -11  -6   6       13.80       19.44      6.61 o
 -10  -6   6        8.01       12.06      5.78 o
  -9  -6   6      138.60      129.78      8.92 o
  -8  -6   6      171.72      164.18      9.29 o
  -7  -6   6      102.35       98.02     10.51 o
  -6  -6   6      914.99      891.32     21.12 o
  -5  -6   6      405.94      420.40     13.30 o
  -4  -6   6        4.46        8.13      2.87 o
  -3  -6   6       46.33       60.53      2.14 o
  -2  -6   6       20.59       27.88      1.92 o
  -1  -6   6       99.55       90.67      2.82 o
   0  -6   6      117.88      120.57      3.13 o
   1  -6   6      213.78      191.35      3.83 o
   2  -6   6      662.79      673.12      8.59 o
   3  -6   6      631.42      617.69      9.22 o
   4  -6   6      302.83      276.95      6.63 o
   5  -6   6      197.39      192.73      7.80 o
   6  -6   6      134.93      138.07      6.71 o
   7  -6   6       41.44       35.02      3.61 o
   8  -6   6        0.49        0.93      3.37 o
   9  -6   6      248.01      252.63     10.77 o
  10  -6   6       43.25       41.23      6.86 o
 -11  -5   6        3.05        5.24      9.73 o
 -10  -5   6      252.99      241.33     12.20 o
  -9  -5   6       23.74       37.38      6.31 o
  -8  -5   6       35.35       32.83      5.84 o
  -7  -5   6      375.55      376.37     12.66 o
  -6  -5   6      538.92      510.90     15.22 o
  -5  -5   6       26.90       18.58      4.60 o
  -4  -5   6       49.97       61.60      3.85 o
  -3  -5   6      176.46      175.99      3.34 o
  -2  -5   6        9.33        9.01      1.50 o
  -1  -5   6      144.53      163.61      3.22 o
   0  -5   6       41.09       37.83      1.87 o
   1  -5   6      647.22      655.21      6.98 o
   2  -5   6     1606.74     1568.87     14.19 o
   3  -5   6      241.62      254.52      4.70 o
   4  -5   6      957.32      917.54     10.96 o
   5  -5   6      664.08      666.71      9.52 o
   6  -5   6       13.89       17.70      2.79 o
   7  -5   6      142.66      149.42      5.74 o
   8  -5   6      217.52      215.76      9.09 o
   9  -5   6       10.59       20.67      5.77 o
  10  -5   6        1.11       10.08      5.59 o
 -12  -4   6       29.93       21.97      7.62 o
 -11  -4   6       87.28       72.10     12.57 o
 -10  -4   6      224.75      243.87     12.35 o
  -9  -4   6        7.37        0.35      5.12 o
  -8  -4   6      382.27      386.12     13.29 o
  -7  -4   6      375.95      357.40     12.26 o
  -6  -4   6      140.92      141.29      7.63 o
  -5  -4   6       80.61       71.89      4.01 o
  -4  -4   6       58.91       66.96      3.83 o
  -3  -4   6      396.04      418.13      5.25 o
  -2  -4   6       69.15       68.75      1.94 o
  -1  -4   6        7.47       10.30      1.29 o
   0  -4   6     1331.87     1332.90     11.14 o
   1  -4   6     2178.64     2191.55     17.14 o
   2  -4   6      236.97      238.52      4.06 o
   3  -4   6      684.14      664.52      7.33 o
   4  -4   6      427.38      428.92      5.82 o
   5  -4   6      114.65      109.92      3.67 o
   6  -4   6      290.96      297.17      6.04 o
   7  -4   6      480.22      456.45      7.52 o
   8  -4   6       85.42       92.34      5.84 o
   9  -4   6       26.97       25.56      5.23 o
  10  -4   6        2.76        2.23      5.06 o
  11  -4   6       30.89       41.92      8.96 o
 -12  -3   6      383.44      373.42     16.14 o
 -11  -3   6      215.21      224.48     12.19 o
 -10  -3   6      158.84      159.96     15.01 o
  -9  -3   6      199.35      194.99     10.32 o
  -8  -3   6      122.80      141.12      8.51 o
  -7  -3   6      193.52      189.15     10.14 o
  -6  -3   6       26.05       29.10      4.90 o
  -5  -3   6      359.03      363.48      8.08 o
  -4  -3   6      355.41      361.23      5.50 o
  -3  -3   6     2205.95     2165.58     17.70 o
  -2  -3   6      450.38      475.65      4.98 o
  -1  -3   6     7118.12     7071.75     48.66 o
   0  -3   6     2209.23     2169.73     17.37 o
   1  -3   6      716.42      687.97      7.42 o
   2  -3   6      788.81      695.91      6.59 o
   3  -3   6      331.88      339.28      4.09 o
   4  -3   6       22.85       19.68      1.72 o
   5  -3   6      336.71      355.80      5.87 o
   6  -3   6      110.66      100.67      3.72 o
   7  -3   6      329.85      337.11      8.09 o
   8  -3   6       31.56       36.11      7.07 o
   9  -3   6       30.34       32.14      5.71 o
  10  -3   6      157.62      158.71     13.52 o
  11  -3   6        5.61       11.93      7.52 o
 -12  -2   6       40.64       31.84     18.19 o
 -11  -2   6       11.97       17.87      9.72 o
 -10  -2   6      117.25      125.91     13.91 o
  -9  -2   6      282.56      277.84     13.42 o
  -8  -2   6      203.73      194.96     21.08 o
  -7  -2   6      801.95      761.19     18.99 o
  -6  -2   6      443.72      429.37     10.81 o
  -5  -2   6      415.42      381.98      7.79 o
  -4  -2   6      173.84      171.04      2.86 o
  -3  -2   6      393.85      405.64      4.36 o
  -2  -2   6     2338.17     2260.12     17.58 o
  -1  -2   6     1173.64     1132.01      9.37 o
   0  -2   6       41.83       56.20      1.73 o
   1  -2   6     1791.96     1736.37     14.30 o
   2  -2   6     3657.46     3711.35     26.47 o
   3  -2   6      787.31      859.63      7.22 o
   4  -2   6      787.90      795.94      9.11 o
   5  -2   6      453.92      417.53      5.71 o
   6  -2   6       48.86       44.13      2.79 o
   7  -2   6       16.92       19.14      4.41 o
   8  -2   6       62.25       52.77      5.34 o
   9  -2   6       34.78       38.94      6.67 o
  10  -2   6       52.56       47.59      7.57 o
  11  -2   6        1.85        8.78      7.29 o
 -12  -1   6       52.62       51.58      9.14 o
 -11  -1   6      153.51      150.78     11.33 o
 -10  -1   6       78.43       81.17      8.59 o
  -9  -1   6       41.55       31.38      6.27 o
  -8  -1   6      120.36      116.93      6.24 o
  -7  -1   6      279.72      277.04      9.31 o
  -6  -1   6      937.05      896.43     11.92 o
  -5  -1   6      612.29      593.91      9.42 o
  -4  -1   6     1209.66     1192.53     10.01 o
  -3  -1   6     4384.88     4291.19     30.14 o
  -2  -1   6       45.31       50.43      1.56 o
  -1  -1   6     1381.52     1325.22     10.81 o
   0  -1   6     1858.33     1937.66     15.45 o
   1  -1   6      503.62      592.59      6.69 o
   2  -1   6       24.32       22.68      1.25 o
   3  -1   6       58.80       72.67      1.73 o
   4  -1   6      220.57      198.75      3.02 o
   5  -1   6     1423.76     1395.75     12.65 o
   6  -1   6       26.69       29.54      1.96 o
   7  -1   6      481.40      489.22     11.16 o
   8  -1   6      175.88      189.64     10.53 o
   9  -1   6       51.58       43.55      6.64 o
  10  -1   6      111.66      119.06     10.30 o
  11  -1   6       32.36       37.62      7.59 o
  12  -1   6       90.78       90.68      9.81 o
 -12   0   6       53.89       60.68      9.83 o
 -11   0   6       24.86       16.50      7.38 o
 -10   0   6        3.05       -2.84      4.43 o
  -9   0   6      161.10      142.93      7.24 o
  -8   0   6      514.23      483.64     14.73 o
  -7   0   6      628.08      630.75     13.21 o
  -6   0   6      178.20      181.04      5.50 o
  -5   0   6     1011.36     1005.87      8.95 o
  -4   0   6     1039.63     1030.82      9.09 o
  -3   0   6       56.50       57.86      1.74 o
  -2   0   6     1028.19     1067.10      8.51 o
  -1   0   6      326.03      272.19      3.31 o
   0   0   6      945.84      949.66      8.07 o
   1   0   6      100.31      136.25      2.52 o
   2   0   6       82.09       62.98      1.57 o
   3   0   6       74.75       61.65      1.71 o
   4   0   6      879.67      894.92      7.69 o
   5   0   6       18.14       22.58      1.49 o
   6   0   6      145.25      156.84      4.87 o
   7   0   6      814.45      805.69     12.88 o
   8   0   6        1.57        0.70      4.31 o
   9   0   6        7.36        6.69      6.30 o
  10   0   6      226.94      238.16     11.05 o
  11   0   6      108.46      132.09     23.27 o
  12   0   6        3.22        3.11      6.73 o
 -12   1   6       81.68       66.46     10.34 o
 -11   1   6       17.72       16.99      5.26 o
 -10   1   6      116.88      124.09      7.65 o
  -9   1   6      511.83      483.67     13.21 o
  -8   1   6      544.68      532.97     13.46 o
  -7   1   6       24.93       23.08      4.18 o
  -6   1   6      677.49      664.00      7.64 o
  -5   1   6      637.06      639.94      6.68 o
  -4   1   6        5.00        8.39      1.50 o
  -3   1   6       84.51       73.99      1.88 o
  -2   1   6      457.71      415.50      4.41 o
  -1   1   6     3209.49     3431.81     24.56 o
   0   1   6      906.14      964.15      7.80 o
   1   1   6       12.26       10.76      1.13 o
   2   1   6     2920.57     2849.88     18.17 o
   3   1   6      460.91      441.77      4.46 o
   4   1   6        2.97        4.81      0.97 o
   5   1   6     1509.96     1495.04     15.11 o
   6   1   6      102.41       96.96      3.72 o
   7   1   6      178.90      156.10      6.15 o
   8   1   6        8.55       10.73      3.68 o
   9   1   6      446.63      419.98     12.92 o
  10   1   6      172.79      164.65      9.49 o
  11   1   6        1.21       -2.41      5.69 o
  12   1   6       83.34       80.59      8.71 o
 -12   2   6        1.49        0.00      4.83 o
 -11   2   6       71.05       76.22      7.36 o
 -10   2   6      453.75      469.68     24.30 o
  -9   2   6      211.46      234.02      9.81 o
  -8   2   6       72.75       69.47      5.18 o
  -7   2   6      816.60      842.28     28.77 o
  -6   2   6     1050.87     1026.81     11.83 o
  -5   2   6        1.08        2.05      1.39 o
  -4   2   6     1333.48     1287.94     10.78 o
  -3   2   6     1283.27     1302.44     10.32 o
  -2   2   6      372.98      441.09      4.81 o
  -1   2   6      447.58      483.70      5.02 o
   0   2   6       96.77       86.93      1.72 o
   1   2   6      440.46      388.40      3.61 o
   2   2   6     3826.53     3992.15     26.96 o
   3   2   6       15.61       22.76      1.01 o
   4   2   6     3270.56     3262.89     31.43 o
   5   2   6     1596.92     1559.85     15.47 o
   6   2   6       25.33       28.69      2.92 o
   7   2   6      374.24      376.84      9.08 o
   8   2   6      276.94      275.85      8.43 o
   9   2   6      126.08      139.58      7.76 o
  10   2   6       25.77       33.27     12.95 o
  11   2   6        7.51       -1.43      5.37 o
  12   2   6      253.16      265.70     12.35 o
 -12   3   6      117.04      107.60      8.62 o
 -11   3   6      221.35      224.72     10.85 o
 -10   3   6        1.12       -1.97      5.33 o
  -9   3   6      339.67      338.53     10.30 o
  -8   3   6      324.89      310.48     10.79 o
  -7   3   6      247.39      249.31      5.19 o
  -6   3   6        1.11        3.29      1.65 o
  -5   3   6      172.49      175.48      3.56 o
  -4   3   6     1127.11     1139.81      9.97 o
  -3   3   6     1961.73     2045.13     21.92 o
  -2   3   6       30.25       39.10      1.48 o
  -1   3   6     2450.38     2340.22     16.80 o
   0   3   6     2779.57     2869.28     18.47 o
   1   3   6      212.17      252.21      2.65 o
   2   3   6     1510.56     1540.50     11.64 o
   3   3   6     1041.89     1028.47      8.93 o
   4   3   6      337.02      327.76      4.83 o
   5   3   6       89.29       95.73      3.57 o
   6   3   6        7.69       13.05      4.38 o
   7   3   6     1072.34     1082.88     14.70 o
   8   3   6      329.59      350.39      9.11 o
   9   3   6        7.57       13.28      4.09 o
  10   3   6      238.07      252.44     15.11 o
  11   3   6      307.50      315.03     11.98 o
  12   3   6        8.88       11.51      6.20 o
 -11   4   6       10.02        0.97      6.35 o
 -10   4   6      112.56      120.50      8.82 o
  -9   4   6      309.61      319.14     10.39 o
  -8   4   6      141.65      139.75      4.15 o
  -7   4   6        0.09        3.81      2.16 o
  -6   4   6      627.42      597.50      7.62 o
  -5   4   6      341.16      351.71      4.79 o
  -4   4   6      170.75      185.79      3.31 o
  -3   4   6       37.02       39.69      1.72 o
  -2   4   6      411.99      431.65      6.61 o
  -1   4   6     4032.66     4158.66     29.30 o
   0   4   6      961.16      979.62      7.50 o
   1   4   6     1394.86     1401.47     10.67 o
   2   4   6     3519.49     3557.50     23.92 o
   3   4   6      551.02      561.58      6.63 o
   4   4   6       72.51       71.85      3.11 o
   5   4   6      346.20      371.37      8.06 o
   6   4   6      446.40      461.49      8.33 o
   7   4   6      270.51      277.05      7.48 o
   8   4   6       26.21       25.49      3.75 o
   9   4   6      348.78      342.50      9.44 o
  10   4   6      352.23      355.61     10.26 o
  11   4   6       51.13       69.25      6.79 o
  12   4   6      138.51      142.31     11.19 o
 -11   5   6      106.71      101.62      9.29 o
 -10   5   6       73.10       81.28      7.21 o
  -9   5   6      120.08      123.56     12.14 o
  -8   5   6        0.55        2.72      3.69 o
  -7   5   6      204.35      196.78      5.62 o
  -6   5   6      547.89      541.31      9.02 o
  -5   5   6      204.99      211.40      4.13 o
  -4   5   6       48.82       53.74      2.13 o
  -3   5   6     1590.84     1629.14     13.43 o
  -2   5   6     2031.44     2020.81     16.69 o
  -1   5   6       49.37       65.69      1.84 o
   0   5   6      415.27      416.74      4.32 o
   1   5   6     1103.90     1106.63      8.63 o
   2   5   6      655.00      674.31      6.15 o
   3   5   6      138.53      123.14      2.93 o
   4   5   6      743.27      777.97      9.29 o
   5   5   6      917.55      933.73     12.00 o
   6   5   6      775.97      743.03     11.29 o
   7   5   6       82.72       86.97      4.93 o
   8   5   6      730.76      739.51     13.50 o
   9   5   6      371.64      354.33      9.27 o
  10   5   6        3.80        6.62      3.98 o
  11   5   6      185.74      186.29     13.09 o
  12   5   6      106.23      110.34     10.18 o
 -11   6   6       71.40       82.54     10.51 o
 -10   6   6       29.24       37.51      6.41 o
  -9   6   6        4.34        4.37      2.92 o
  -8   6   6      129.04      123.66      6.28 o
  -7   6   6      318.18      324.86      7.19 o
  -6   6   6      169.11      169.78      4.92 o
  -5   6   6       21.83       22.47      2.29 o
  -4   6   6     2518.19     2458.57     21.55 o
  -3   6   6     2275.86     2242.32     19.68 o
  -2   6   6      173.54      169.51      3.41 o
  -1   6   6     2751.46     2674.56     19.88 o
   0   6   6      140.03      147.98      2.36 o
   1   6   6      189.64      189.92      2.72 o
   2   6   6        3.08        4.02      0.72 o
   3   6   6       27.93       33.31      1.77 o
   4   6   6      907.35      879.74     10.42 o
   5   6   6     1467.69     1397.92     18.03 o
   6   6   6      139.39      152.95      4.66 o
   7   6   6     1251.72     1271.10     19.27 o
   8   6   6      368.68      361.87      8.73 o
   9   6   6       57.49       51.51      4.41 o
  10   6   6       72.16       69.69      6.45 o
  11   6   6      199.22      213.61     13.66 o
  12   6   6       14.19       14.21      6.83 o
 -11   7   6       34.85       35.13      7.26 o
 -10   7   6        0.68       -4.20      5.76 o
  -9   7   6      260.36      263.33      7.02 o
  -8   7   6      263.07      255.74      7.23 o
  -7   7   6       47.28       42.24      3.57 o
  -6   7   6      234.19      226.56      6.44 o
  -5   7   6     1036.20     1021.60     18.83 o
  -4   7   6      386.04      382.67      7.03 o
  -3   7   6      245.07      236.84      4.67 o
  -2   7   6        7.11        7.98      1.57 o
  -1   7   6     1107.62     1052.58      8.98 o
   0   7   6     1760.52     1757.22     13.88 o
   1   7   6      139.59      134.70      3.94 o
   2   7   6      982.82      937.04      9.59 o
   3   7   6      932.08      893.99     13.42 o
   4   7   6       92.77       84.63      3.25 o
   5   7   6       69.15       85.66      3.64 o
   6   7   6     1009.79     1004.49     13.79 o
   7   7   6      110.44      112.92      5.64 o
   8   7   6      115.66      115.10      5.20 o
   9   7   6      205.76      201.87      9.76 o
  10   7   6      236.21      208.72      9.36 o
  11   7   6       12.26       10.93      8.82 o
  12   7   6        9.50       -8.71     15.19 o
 -10   8   6      132.66      127.85     11.20 o
  -9   8   6      172.78      186.68      6.64 o
  -8   8   6       10.01        9.35      3.72 o
  -7   8   6      266.42      265.19      8.49 o
  -6   8   6      947.66      943.29     17.50 o
  -5   8   6       18.74       18.70      3.77 o
  -4   8   6      201.52      188.98      6.06 o
  -3   8   6      221.71      215.68      5.33 o
  -2   8   6      337.78      320.12      4.87 o
  -1   8   6      145.24      172.06      3.23 o
   0   8   6      200.81      228.96      3.73 o
   1   8   6      252.03      233.13      3.32 o
   2   8   6     1590.81     1639.40     18.00 o
   3   8   6     1425.48     1363.89     20.41 o
   4   8   6     1148.42     1179.53     24.61 o
   5   8   6     1489.05     1487.11     19.52 o
   6   8   6      328.03      330.30      8.04 o
   7   8   6        9.31        5.59      3.69 o
   8   8   6      115.37      121.84     10.99 o
   9   8   6       90.32       81.11      6.10 o
  10   8   6      100.65      100.92      6.87 o
  11   8   6        7.37        7.76     13.88 o
  12   8   6       22.37        6.09     15.29 o
 -10   9   6       49.81       45.68      8.98 o
  -9   9   6        2.25       -0.22      3.87 o
  -8   9   6      161.86      152.88     11.28 o
  -7   9   6       91.15      115.23      7.20 o
  -6   9   6       98.83      103.41      8.61 o
  -5   9   6        3.01        2.11      3.44 o
  -4   9   6      564.84      576.16     10.39 o
  -3   9   6      494.68      514.22      8.63 o
  -2   9   6      113.50      124.30      3.43 o
  -1   9   6      193.38      167.08      3.74 o
   0   9   6      322.97      329.08      5.09 o
   1   9   6      482.76      492.63      8.63 o
   2   9   6       69.18       71.33      3.58 o
   3   9   6       19.18       21.01      3.31 o
   4   9   6     1171.42     1185.76     18.59 o
   5   9   6     1218.06     1184.83     18.61 o
   6   9   6        1.13        2.21      3.05 o
   7   9   6      162.68      152.32      6.17 o
   8   9   6      706.50      713.21     14.39 o
   9   9   6        2.67        0.20      4.23 o
  10   9   6       34.48       55.10     11.61 o
  11   9   6      164.92      182.05     24.25 o
  -9  10   6       81.25       79.27      6.46 o
  -8  10   6       89.91       86.46      8.01 o
  -7  10   6        2.06        5.04      5.23 o
  -6  10   6       36.66       38.12      5.68 o
  -5  10   6       37.20       45.04      4.84 o
  -4  10   6       53.10       60.74      4.50 o
  -3  10   6      271.87      278.34      7.17 o
  -2  10   6       54.97       62.47      3.34 o
  -1  10   6      931.49      926.92     11.01 o
   0  10   6     1229.91     1246.62     13.12 o
   1  10   6       66.06       63.41      2.65 o
   2  10   6      956.43      964.15     21.02 o
   3  10   6     1728.37     1591.57     27.22 o
   4  10   6        4.78        5.39      3.22 o
   5  10   6        2.78        0.50      3.21 o
   6  10   6       65.56       67.22      7.03 o
   7  10   6      180.98      178.35      6.72 o
   8  10   6      137.12      145.19      6.11 o
   9  10   6       78.42       75.84      6.21 o
  10  10   6      128.53      163.34     15.17 o
  11  10   6      293.83      297.51     28.88 o
  -9  11   6       11.84       11.67      6.09 o
  -8  11   6       44.43       49.36      8.92 o
  -7  11   6        2.38        6.45      6.42 o
  -6  11   6      195.03      223.03     11.10 o
  -5  11   6       45.07       59.20      5.98 o
  -4  11   6        1.75        1.14      3.88 o
  -3  11   6        2.26        1.21      4.11 o
  -2  11   6      148.14      144.99      5.95 o
  -1  11   6      655.18      691.72     14.99 o
   0  11   6      179.43      173.03      4.67 o
   1  11   6      330.59      308.26      6.50 o
   2  11   6      822.37      808.51     14.90 o
   3  11   6      247.32      242.62      9.24 o
   4  11   6       11.00       18.20      4.34 o
   5  11   6      223.88      230.86      8.01 o
   6  11   6      436.19      420.27     10.45 o
   7  11   6       23.21       30.98      4.19 o
   8  11   6      107.70      100.89      7.13 o
   9  11   6      140.23      141.75     14.32 o
  10  11   6      191.55      190.01     23.93 o
  11  11   6       10.50       16.67     16.04 o
  -8  12   6        4.06       -3.75      9.09 o
  -7  12   6       35.29       36.23      7.90 o
  -6  12   6       51.67       52.65      9.36 o
  -5  12   6       63.00       68.00      9.28 o
  -4  12   6       10.39        4.65      5.58 o
  -3  12   6      955.90      956.55     23.35 o
  -2  12   6      194.64      233.75     10.42 o
  -1  12   6       29.06       29.61      3.02 o
   0  12   6       42.25       43.08      3.26 o
   1  12   6       76.31       80.99      5.62 o
   2  12   6      409.64      382.63     10.28 o
   3  12   6       32.68       35.77      8.46 o
   4  12   6      329.09      314.50     10.82 o
   5  12   6      728.81      715.78     16.41 o
   6  12   6       58.02       64.86      5.98 o
   7  12   6       45.76       43.46      4.74 o
   8  12   6      162.38      152.04      8.60 o
   9  12   6       70.29       75.30     12.81 o
  10  12   6       44.41       62.05     19.01 o
  -8  13   6       26.59       19.36     14.19 o
  -7  13   6        4.52        4.34      8.70 o
  -6  13   6       36.32       52.90      9.66 o
  -5  13   6       13.74       17.75      8.43 o
  -4  13   6      207.50      212.58     10.72 o
  -3  13   6      608.32      612.26     14.68 o
  -2  13   6       31.57       33.43      4.44 o
  -1  13   6      315.29      307.31      9.54 o
   0  13   6      631.62      612.74      9.93 o
   1  13   6       24.98       27.70      5.02 o
   2  13   6      148.00      140.22      8.22 o
   3  13   6      148.30      127.66      7.81 o
   4  13   6      306.49      314.59     11.36 o
   5  13   6      337.46      353.23     11.86 o
   6  13   6        8.34        2.93      7.33 o
   7  13   6      403.80      394.99     15.65 o
   8  13   6      219.58      236.02     17.57 o
  -7  14   6        9.26        4.34     14.87 o
  -6  14   6       44.81       35.21      9.67 o
  -5  14   6      158.27      147.62     17.22 o
  -4  14   6       37.58       33.92      7.23 o
  -3  14   6        8.47        3.55      5.19 o
  -2  14   6        6.05       -2.57      4.43 o
  -1  14   6      147.71      155.15      6.17 o
   0  14   6      643.92      663.64     10.98 o
   1  14   6        3.57        5.24      4.72 o
   2  14   6     1602.59     1607.48     47.74 o
   3  14   6      559.27      532.65     15.60 o
   4  14   6       56.66       49.82      7.89 o
   5  14   6      264.94      243.94     10.70 o
   6  14   6      137.47      151.05      8.69 o
   7  14   6       26.30       30.79      5.80 o
   8  14   6        2.91        7.29      7.79 o
  -6  15   6      107.46      102.38     12.04 o
  -5  15   6       84.88      106.83     11.97 o
  -4  15   6       11.60       10.78      5.83 o
  -3  15   6      155.65      152.76     10.87 o
  -2  15   6      193.27      210.52      7.77 o
  -1  15   6       27.18       29.81      4.21 o
   0  15   6      468.96      499.91     23.62 o
   1  15   6       51.65       55.28      7.47 o
   2  15   6      140.59      146.99     15.57 o
   3  15   6      272.75      304.63     12.69 o
   4  15   6       32.60       27.37      6.52 o
   5  15   6      508.97      525.37     15.84 o
   6  15   6       63.36       70.98      7.52 o
   7  15   6       15.94       20.78      6.55 o
   8  15   6      184.82      154.37     13.03 o
  -5  16   6        0.92        2.62     11.40 o
  -4  16   6       64.63       69.52     12.19 o
  -3  16   6      256.39      273.96     13.94 o
  -2  16   6        1.08        2.17      4.29 o
  -1  16   6      116.70      114.75      5.52 o
   0  16   6      149.10      166.68     11.00 o
   1  16   6      103.18      115.35      9.52 o
   2  16   6        4.86        8.14      8.02 o
   3  16   6      139.91      153.72     10.28 o
   4  16   6      102.47       91.71      8.74 o
   5  16   6        2.61       -0.79      6.20 o
   6  16   6       22.89       22.69      8.16 o
   7  16   6      133.76      138.78     10.30 o
  -3  17   6       48.99       46.54      7.96 o
  -2  17   6        3.84        7.19      5.49 o
  -1  17   6      151.87      143.15     11.39 o
   0  17   6      197.90      224.01     12.76 o
   1  17   6        5.47       -0.08      7.05 o
   2  17   6      242.67      257.38     15.73 o
   3  17   6       41.25       46.36      9.51 o
   4  17   6       35.30       36.04      9.91 o
   5  17   6        0.59       -5.45      7.91 o
   6  17   6        9.50       25.64      7.80 o
   0  18   6        0.46       -7.44      7.44 o
   1  18   6        1.37        6.48      9.96 o
   2  18   6      245.78      276.99     19.19 o
   3  18   6      210.43      234.86     15.65 o
  -5 -14   7        0.43       -4.13      8.61 o
  -4 -14   7      184.61      178.13     26.26 o
  -3 -14   7      456.66      483.26     21.37 o
  -2 -14   7        3.85       -1.22      7.08 o
  -1 -14   7       24.82       20.78      8.57 o
   0 -14   7       50.92       53.49      4.66 o
   1 -14   7       16.73       10.81      7.03 o
   2 -14   7       14.40       38.14     10.73 o
  -6 -13   7       14.79       -0.58      7.92 o
  -5 -13   7      278.99      291.43     15.84 o
  -4 -13   7       87.74       92.90     11.35 o
  -3 -13   7       54.82       35.74      9.67 o
  -2 -13   7        2.50        2.24      6.75 o
  -1 -13   7      234.35      230.67     12.17 o
   0 -13   7       94.83       88.12      5.70 o
   1 -13   7       78.32       74.90      6.06 o
   2 -13   7      168.15      159.09     16.04 o
   3 -13   7       28.00       29.49      7.54 o
   4 -13   7        7.73       15.46     11.34 o
  -7 -12   7       85.45       81.28      9.95 o
  -6 -12   7      211.31      204.90     13.15 o
  -5 -12   7      105.16      125.20     11.34 o
  -4 -12   7       40.75       61.87     11.45 o
  -3 -12   7      143.05      136.02     13.33 o
  -2 -12   7       16.78       16.10      6.66 o
  -1 -12   7       85.35       77.71      5.66 o
   0 -12   7       26.51       23.45      5.21 o
   1 -12   7       54.20       45.63      6.16 o
   2 -12   7      518.50      541.05     16.56 o
   3 -12   7       67.14       69.34      8.29 o
   4 -12   7       10.04        7.37      8.21 o
   5 -12   7       14.57       24.25      8.97 o
  -8 -11   7       90.58      100.37      9.82 o
  -7 -11   7       83.19       96.75     13.26 o
  -6 -11   7      268.85      269.56     14.12 o
  -5 -11   7        0.99        6.33      7.19 o
  -4 -11   7       56.57       52.95      8.55 o
  -3 -11   7      709.86      664.39     17.53 o
  -2 -11   7      212.00      199.93     20.75 o
  -1 -11   7       19.24       20.83      3.75 o
   0 -11   7      425.28      426.81      9.97 o
   1 -11   7      177.55      185.27     11.20 o
   2 -11   7       14.44       18.51      5.59 o
   3 -11   7       69.58       64.13      7.55 o
   4 -11   7       60.23       80.35     10.05 o
   5 -11   7       66.77       75.20     10.33 o
   6 -11   7       55.33       49.28     10.17 o
  -9 -10   7      122.36      133.68     11.54 o
  -8 -10   7      135.27      134.84     10.62 o
  -7 -10   7        8.52        4.84      6.80 o
  -6 -10   7       82.98       90.21     19.91 o
  -5 -10   7      375.40      391.27     20.50 o
  -4 -10   7      982.87      959.09     34.64 o
  -3 -10   7      299.99      295.96     16.39 o
  -2 -10   7       10.25       10.89      2.60 o
  -1 -10   7     1286.20     1264.07     17.76 o
   0 -10   7      612.87      610.58     10.43 o
   1 -10   7        1.77        7.02      4.63 o
   2 -10   7      505.91      510.89     18.71 o
   3 -10   7       25.05       20.32      6.18 o
   4 -10   7       74.36       61.73      9.09 o
   5 -10   7        6.38        5.25      7.77 o
   6 -10   7        3.33       11.65      7.94 o
   7 -10   7      108.71      119.24     13.30 o
 -10  -9   7       69.51       88.70      9.15 o
  -9  -9   7       13.49        4.51      6.60 o
  -8  -9   7      209.14      203.21     11.59 o
  -7  -9   7        0.12       -0.12      6.11 o
  -6  -9   7     1327.44     1269.48     69.36 o
  -5  -9   7      515.56      511.62     20.87 o
  -4  -9   7      269.19      258.03     12.55 o
  -3  -9   7      172.04      171.97      8.46 o
  -2  -9   7      579.87      585.22      9.88 o
  -1  -9   7      322.55      316.74      7.62 o
   0  -9   7      144.27      137.53      5.04 o
   1  -9   7       30.98       37.41      6.00 o
   2  -9   7      751.23      761.25     17.16 o
   3  -9   7      479.01      471.72     14.19 o
   4  -9   7       59.16       57.16      7.14 o
   5  -9   7      120.89      113.70     16.50 o
   6  -9   7      124.83      144.91      9.64 o
   7  -9   7       11.77       -1.11      9.14 o
   8  -9   7        3.15       -0.34      6.39 o
 -10  -8   7      128.81      122.91      9.97 o
  -9  -8   7      115.15      118.11     16.11 o
  -8  -8   7      114.90      110.90     11.56 o
  -7  -8   7      301.89      285.53     12.96 o
  -6  -8   7     1054.53     1054.02     25.72 o
  -5  -8   7      159.19      141.46     12.83 o
  -4  -8   7      280.94      279.98      9.96 o
  -3  -8   7      938.53      895.40     18.59 o
  -2  -8   7       15.47       14.14      2.40 o
  -1  -8   7      161.38      166.70      5.05 o
   0  -8   7      352.98      358.28      7.36 o
   1  -8   7      497.83      484.69     11.40 o
   2  -8   7      106.84       99.26      5.51 o
   3  -8   7      171.27      171.79      6.76 o
   4  -8   7      141.60      135.82      8.96 o
   5  -8   7      150.74      163.43      8.06 o
   6  -8   7      146.86      138.81      7.97 o
   7  -8   7       62.74       67.03      8.86 o
   8  -8   7       89.22       90.84      6.30 o
   9  -8   7       97.42      106.12      7.72 o
 -11  -7   7      115.68      114.87     14.87 o
 -10  -7   7       17.45        3.48     11.26 o
  -9  -7   7        3.30       -1.73      5.91 o
  -8  -7   7      343.00      308.23     14.83 o
  -7  -7   7      790.66      796.30     23.45 o
  -6  -7   7       31.49       24.08      5.99 o
  -5  -7   7       57.66       60.48      6.81 o
  -4  -7   7      621.94      641.84     14.55 o
  -3  -7   7      718.29      668.92      9.01 o
  -2  -7   7      129.85      115.55      3.77 o
  -1  -7   7     1725.08     1636.51     17.63 o
   0  -7   7      206.26      218.98      6.30 o
   1  -7   7      563.64      544.08     10.44 o
   2  -7   7        6.33       11.60      3.05 o
   3  -7   7       65.79       61.15      3.74 o
   4  -7   7      183.10      180.33      6.71 o
   5  -7   7      209.56      194.46      8.13 o
   6  -7   7        5.16        6.58      4.78 o
   7  -7   7      712.75      735.18     16.13 o
   8  -7   7      206.22      202.61      7.59 o
   9  -7   7        6.35        7.91      3.52 o
 -11  -6   7      130.44      150.54     10.82 o
 -10  -6   7        2.04        6.88      6.34 o
  -9  -6   7      464.12      458.23     16.15 o
  -8  -6   7      429.36      426.55     15.06 o
  -7  -6   7       43.74       33.20      6.19 o
  -6  -6   7      522.14      526.47     34.88 o
  -5  -6   7     1192.10     1149.12     25.88 o
  -4  -6   7      109.20      105.02      6.08 o
  -3  -6   7      266.83      239.64      4.62 o
  -2  -6   7        5.96        6.79      1.79 o
  -1  -6   7     1362.77     1323.97     13.96 o
   0  -6   7     3464.93     3334.74     27.42 o
   1  -6   7       43.33       44.12      4.28 o
   2  -6   7     2054.54     1956.83     21.02 o
   3  -6   7      877.39      852.54     11.60 o
   4  -6   7        2.04        9.73      2.85 o
   5  -6   7      697.21      680.91     14.17 o
   6  -6   7      655.36      669.60     14.45 o
   7  -6   7        5.45        4.35      3.76 o
   8  -6   7      233.39      220.14      7.35 o
   9  -6   7        1.41       -2.80      6.49 o
  10  -6   7      228.76      205.44     11.75 o
 -11  -5   7        7.59       -0.52      6.36 o
 -10  -5   7       71.54       65.02      8.08 o
  -9  -5   7      440.14      457.74     16.14 o
  -8  -5   7        7.31        3.96      5.59 o
  -7  -5   7      998.38     1037.18     28.81 o
  -6  -5   7      985.55      934.72     24.60 o
  -5  -5   7      460.73      473.70     24.47 o
  -4  -5   7       30.64       42.01      3.85 o
  -3  -5   7     1257.43     1239.14     15.91 o
  -2  -5   7     2327.36     2230.54     21.06 o
  -1  -5   7        8.27        8.24      1.66 o
   0  -5   7      274.77      246.51      4.22 o
   1  -5   7      969.15      944.89     10.12 o
   2  -5   7     1124.23     1106.86     12.81 o
   3  -5   7      151.37      153.02      4.56 o
   4  -5   7     1172.42     1178.00     15.42 o
   5  -5   7     1358.86     1353.36     18.88 o
   6  -5   7      397.18      390.25      8.07 o
   7  -5   7        6.96        7.20      3.52 o
   8  -5   7      309.68      308.02      7.89 o
   9  -5   7       96.90       87.78      8.80 o
  10  -5   7        3.74       -3.05      6.24 o
 -11  -4   7      134.32      140.81     15.65 o
 -10  -4   7      351.06      363.09     25.59 o
  -9  -4   7      225.66      230.23     12.09 o
  -8  -4   7      540.79      536.81     16.55 o
  -7  -4   7      749.13      724.30     24.09 o
  -6  -4   7      173.19      187.30      9.39 o
  -5  -4   7        0.31       -0.79      3.06 o
  -4  -4   7      920.87      946.04     15.94 o
  -3  -4   7      683.17      690.69      7.49 o
  -2  -4   7      437.55      462.88      6.02 o
  -1  -4   7     1433.49     1397.14     12.76 o
   0  -4   7     5621.15     5552.29     39.31 o
   1  -4   7      380.75      361.96      5.16 o
   2  -4   7      814.68      803.89      8.62 o
   3  -4   7      929.98      907.76      9.89 o
   4  -4   7      199.89      198.69      4.98 o
   5  -4   7      196.28      197.93      5.48 o
   6  -4   7       14.50       21.59      4.07 o
   7  -4   7      114.67      114.44      4.20 o
   8  -4   7      395.54      398.83      7.29 o
   9  -4   7       35.99       44.52      6.24 o
  10  -4   7      104.49      112.75      7.68 o
  11  -4   7      131.29      125.05     11.42 o
 -11  -3   7       12.52       19.88      7.43 o
 -10  -3   7        1.55        2.05      6.42 o
  -9  -3   7      521.83      508.04     30.03 o
  -8  -3   7      318.46      294.41     21.54 o
  -7  -3   7      123.76      109.62      7.98 o
  -6  -3   7        9.29       11.00      4.50 o
  -5  -3   7      220.96      231.07      7.92 o
  -4  -3   7      971.35      968.03     10.67 o
  -3  -3   7       23.82       31.25      2.16 o
  -2  -3   7     2816.92     2798.81     20.79 o
  -1  -3   7     1644.71     1609.87     13.01 o
   0  -3   7      862.81      868.70      9.69 o
   1  -3   7      271.48      263.21      4.20 o
   2  -3   7      527.71      500.79      6.13 o
   3  -3   7      590.76      571.98      6.60 o
   4  -3   7        6.62        7.26      1.58 o
   5  -3   7       34.23       36.58      2.75 o
   6  -3   7      344.11      335.80      7.43 o
   7  -3   7      446.14      424.26      6.90 o
   8  -3   7        4.53        7.53      4.55 o
   9  -3   7       44.41       48.09      5.68 o
  10  -3   7      107.62      112.52     10.14 o
  11  -3   7       92.55       95.89     10.33 o
 -12  -2   7      161.38      177.98     12.76 o
 -11  -2   7        0.04        1.59      6.79 o
 -10  -2   7      241.38      241.98     18.55 o
  -9  -2   7      124.40      131.72     12.53 o
  -8  -2   7      463.67      433.85     18.58 o
  -7  -2   7       44.97       49.22     11.65 o
  -6  -2   7     1198.93     1175.87     30.73 o
  -5  -2   7      832.88      797.60     12.20 o
  -4  -2   7     1157.69     1153.24     13.19 o
  -3  -2   7      136.77      141.32      2.89 o
  -2  -2   7     1652.53     1667.07     13.23 o
  -1  -2   7      637.63      611.65      6.80 o
   0  -2   7        9.53       11.22      1.31 o
   1  -2   7       16.24       15.28      1.53 o
   2  -2   7      422.15      404.11      4.94 o
   3  -2   7      885.58      904.54      7.75 o
   4  -2   7      161.02      170.45      2.97 o
   5  -2   7     2083.32     2071.77     20.89 o
   6  -2   7      221.65      213.91      6.71 o
   7  -2   7      156.88      153.92      6.25 o
   8  -2   7      140.72      155.39      6.70 o
   9  -2   7      191.58      179.94     10.37 o
  10  -2   7      116.37       92.09      9.15 o
  11  -2   7        7.74       12.01      9.28 o
 -12  -1   7        1.12        2.63      7.50 o
 -11  -1   7       55.80       63.98      9.42 o
 -10  -1   7      192.50      186.27     11.79 o
  -9  -1   7      197.43      188.03     15.96 o
  -8  -1   7        3.58        4.94      4.15 o
  -7  -1   7      765.70      740.89     15.60 o
  -6  -1   7       86.57       99.90      4.43 o
  -5  -1   7      612.36      599.64      7.05 o
  -4  -1   7      576.77      580.49      6.08 o
  -3  -1   7     5583.39     5481.61     38.31 o
  -2  -1   7      411.14      400.54      4.48 o
  -1  -1   7      616.72      562.44      5.34 o
   0  -1   7       84.12       69.28      2.09 o
   1  -1   7       49.39       51.47      1.81 o
   2  -1   7      917.21      902.63      7.82 o
   3  -1   7      389.67      389.20      4.26 o
   4  -1   7      347.54      337.67      4.72 o
   5  -1   7     3269.73     3219.20     30.70 o
   6  -1   7      314.97      303.33      5.58 o
   7  -1   7      687.60      672.00     12.51 o
   8  -1   7      699.49      681.55     14.25 o
   9  -1   7        3.49        2.41      5.45 o
  10  -1   7       16.66       14.95      7.25 o
  11  -1   7       42.97       33.27      7.95 o
 -12   0   7       52.36       47.55      9.67 o
 -11   0   7      179.64      189.72     12.82 o
 -10   0   7       64.16       62.96      7.24 o
  -9   0   7       95.05      107.67      7.00 o
  -8   0   7      491.67      464.74     12.44 o
  -7   0   7      797.03      777.15     14.06 o
  -6   0   7        0.41       -0.77      2.51 o
  -5   0   7     1124.58     1106.04     11.59 o
  -4   0   7      313.74      319.38      5.23 o
  -3   0   7      296.68      305.39      3.88 o
  -2   0   7      246.71      256.14      3.70 o
  -1   0   7       86.33       78.61      1.99 o
   0   0   7     6010.72     5975.98     43.94 o
   1   0   7      261.60      243.13      3.94 o
   2   0   7     1109.61     1063.02      8.66 o
   3   0   7     5124.18     5087.03     34.41 o
   4   0   7     1053.97     1066.79      9.61 o
   5   0   7      156.29      151.64      5.27 o
   6   0   7      401.59      392.06      7.04 o
   7   0   7      267.21      277.99      7.92 o
   8   0   7       24.67       33.33      6.36 o
   9   0   7        0.14        1.43      5.34 o
  10   0   7      365.98      360.33     13.78 o
  11   0   7      107.83      106.86     11.80 o
  12   0   7       74.72       86.96      9.53 o
 -12   1   7       50.68       43.18     19.70 o
 -11   1   7        7.03        6.77      5.24 o
 -10   1   7       50.98       51.73      6.44 o
  -9   1   7      508.44      519.83     17.51 o
  -8   1   7      445.74      440.51     12.43 o
  -7   1   7        5.89        5.98      3.48 o
  -6   1   7      137.81      144.12      3.45 o
  -5   1   7      604.79      587.89      8.10 o
  -4   1   7      125.73      128.43      3.45 o
  -3   1   7      157.85      156.60      2.92 o
  -2   1   7      463.36      458.13      4.91 o
  -1   1   7      418.69      390.21      4.57 o
   0   1   7     2337.97     2443.81     16.80 o
   1   1   7      212.78      213.49      3.17 o
   2   1   7     6927.95     7009.78     42.95 o
   3   1   7      998.84      939.90      8.15 o
   4   1   7      115.77      129.04      2.46 o
   5   1   7     1923.71     1847.41     21.18 o
   6   1   7      364.87      373.33      7.20 o
   7   1   7       19.72       16.75      3.75 o
   8   1   7      255.42      230.53      9.52 o
   9   1   7        4.63        8.32      5.14 o
  10   1   7      383.34      391.84     13.73 o
  11   1   7       56.82       55.93      7.76 o
  12   1   7       33.53       31.09     10.07 o
 -12   2   7        3.94        1.99      8.09 o
 -11   2   7       77.19       68.30      7.41 o
 -10   2   7      147.59      152.19      8.98 o
  -9   2   7      280.18      280.94     11.07 o
  -8   2   7       56.19       54.19      5.11 o
  -7   2   7       50.62       56.05      5.10 o
  -6   2   7      187.52      198.36      4.36 o
  -5   2   7      135.79      136.84      3.24 o
  -4   2   7       89.22       88.39      2.42 o
  -3   2   7      642.37      613.09      6.11 o
  -2   2   7     4240.37     4408.46     30.08 o
  -1   2   7     1239.49     1319.58     12.55 o
   0   2   7     3613.04     3877.37     26.59 o
   1   2   7     1108.05     1056.18      7.89 o
   2   2   7       43.02       32.56      1.36 o
   3   2   7       72.64       74.56      1.82 o
   4   2   7      320.71      305.00      4.16 o
   5   2   7      707.17      695.44     10.03 o
   6   2   7       10.50       15.46      2.43 o
   7   2   7        4.13        8.20      3.41 o
   8   2   7      310.71      321.56     18.88 o
   9   2   7      578.22      611.01     21.38 o
  10   2   7       12.44        5.11      7.11 o
  11   2   7       22.03       28.12      6.59 o
  12   2   7       42.16       62.96      8.10 o
 -11   3   7      150.56      163.39     10.66 o
 -10   3   7      292.20      289.09     12.77 o
  -9   3   7       14.48       14.74      4.93 o
  -8   3   7       43.90       38.16      4.96 o
  -7   3   7        8.85        9.78      2.30 o
  -6   3   7      804.03      808.36      9.19 o
  -5   3   7      248.57      253.15      4.66 o
  -4   3   7     1352.53     1329.46     11.91 o
  -3   3   7     4287.24     4232.89     29.28 o
  -2   3   7      953.25      934.40      9.02 o
  -1   3   7      663.97      630.37      6.08 o
   0   3   7     3023.71     2899.72     19.54 o
   1   3   7      486.76      482.32      4.26 o
   2   3   7      921.22      873.58      7.27 o
   3   3   7      864.19      891.91      8.37 o
   4   3   7      218.89      213.09      4.50 o
   5   3   7       47.26       50.69      2.62 o
   6   3   7       78.24       82.29      5.07 o
   7   3   7      275.89      286.41      8.18 o
   8   3   7      295.56      302.43      8.94 o
   9   3   7       78.57       86.25      6.47 o
  10   3   7       46.28       52.58      6.32 o
  11   3   7      123.70      124.59      8.83 o
  12   3   7      150.84      168.02     10.13 o
 -11   4   7      173.66      168.14     10.47 o
 -10   4   7        8.50        5.21      5.11 o
  -9   4   7        7.45       14.54      5.02 o
  -8   4   7      500.17      473.01      7.87 o
  -7   4   7      872.07      817.14     11.68 o
  -6   4   7       85.61       85.77      3.18 o
  -5   4   7     1367.42     1326.61     15.93 o
  -4   4   7     1871.67     1871.04     14.56 o
  -3   4   7      492.85      525.52      5.96 o
  -2   4   7      175.87      178.86      3.64 o
  -1   4   7     3194.41     3133.90     24.06 o
   0   4   7      312.95      297.51      3.64 o
   1   4   7       40.06       48.12      1.33 o
   2   4   7     1658.32     1641.82     11.54 o
   3   4   7     1151.95     1078.22      9.53 o
   4   4   7      200.22      197.55      4.34 o
   5   4   7       33.25       31.55      2.56 o
   6   4   7      164.88      195.56      7.67 o
   7   4   7      472.86      466.77     10.44 o
   8   4   7       90.54       87.55      5.27 o
   9   4   7      128.17      119.24      6.23 o
  10   4   7      225.17      205.78     12.46 o
  11   4   7      135.79      131.48      8.48 o
  12   4   7        3.06        2.98      5.73 o
 -11   5   7        2.07        3.01      6.68 o
 -10   5   7      115.57      104.11      7.82 o
  -9   5   7      389.81      366.28     13.29 o
  -8   5   7      244.41      248.46      6.34 o
  -7   5   7       19.65       21.35      3.16 o
  -6   5   7     1841.30     1833.29     19.50 o
  -5   5   7     2125.31     2145.30     22.10 o
  -4   5   7       24.62       25.43      1.99 o
  -3   5   7     2742.26     2699.39     21.90 o
  -2   5   7      897.75      872.12      8.82 o
  -1   5   7        4.36        7.44      1.45 o
   0   5   7      360.27      374.33      4.13 o
   1   5   7       92.33       78.01      1.95 o
   2   5   7      311.82      299.25      3.97 o
   3   5   7     1979.88     1987.95     17.80 o
   4   5   7       28.21       24.86      2.08 o
   5   5   7     1150.37     1199.90     15.05 o
   6   5   7     1313.27     1272.71     23.29 o
   7   5   7       31.88       30.64      4.81 o
   8   5   7      179.05      185.91      6.99 o
   9   5   7      347.35      359.37      9.92 o
  10   5   7       73.26       77.73      6.58 o
  11   5   7        1.69        0.19      8.06 o
  12   5   7       56.26       71.58      7.33 o
 -11   6   7      171.19      157.99     11.67 o
 -10   6   7      129.05      122.68     13.92 o
  -9   6   7      187.93      174.55      5.14 o
  -8   6   7       93.52       81.19      4.55 o
  -7   6   7      669.29      642.73     10.37 o
  -6   6   7      317.83      330.33      6.83 o
  -5   6   7        4.10        3.17      2.25 o
  -4   6   7       67.59       72.11      3.48 o
  -3   6   7     1928.59     1929.50     16.74 o
  -2   6   7     1141.88     1088.69     11.89 o
  -1   6   7     1145.94     1107.87      9.76 o
   0   6   7      562.86      555.77      5.51 o
   1   6   7      865.30      855.30      7.33 o
   2   6   7       68.56       65.00      1.80 o
   3   6   7        7.76       10.17      1.62 o
   4   6   7      562.16      569.27      8.02 o
   5   6   7      237.50      247.17      6.06 o
   6   6   7      523.12      494.16     10.16 o
   7   6   7      298.02      305.83      8.53 o
   8   6   7      905.65      856.66     19.60 o
   9   6   7       97.37       98.73      5.81 o
  10   6   7        0.26       -3.78      3.90 o
  11   6   7      185.60      188.51     17.23 o
  12   6   7      110.65      117.86     10.54 o
 -11   7   7      100.11       53.59     15.61 o
 -10   7   7       50.37       56.59      8.28 o
  -9   7   7        5.84        4.52      3.38 o
  -8   7   7      416.27      420.97      9.29 o
  -7   7   7      248.17      242.91      6.35 o
  -6   7   7       13.27       11.85      3.75 o
  -5   7   7      553.30      553.48     10.00 o
  -4   7   7      979.24      930.75     13.91 o
  -3   7   7      137.84      131.59      3.90 o
  -2   7   7       67.13       59.24      2.60 o
  -1   7   7       48.95       48.01      1.97 o
   0   7   7     1425.32     1341.01     10.74 o
   1   7   7     3158.47     3041.73     22.26 o
   2   7   7      922.74      911.08      8.17 o
   3   7   7     2058.14     2070.13     19.99 o
   4   7   7      685.56      674.00     10.01 o
   5   7   7       12.96       14.01      2.69 o
   6   7   7      948.77      946.33     13.78 o
   7   7   7       87.50       94.66      5.10 o
   8   7   7      125.96      135.50      5.81 o
   9   7   7        0.28        1.10      3.59 o
  10   7   7       93.72      111.36      6.11 o
  11   7   7      390.68      398.99     13.69 o
  12   7   7        0.63       27.04     17.31 o
 -10   8   7       10.98        9.26      6.65 o
  -9   8   7      238.67      247.01      7.39 o
  -8   8   7      120.10      138.66      5.98 o
  -7   8   7        5.05        5.79      4.16 o
  -6   8   7      319.07      318.63      9.00 o
  -5   8   7      305.25      311.37     10.00 o
  -4   8   7      308.08      318.29      7.42 o
  -3   8   7        2.28        0.58      2.59 o
  -2   8   7      244.67      242.92      4.62 o
  -1   8   7     1640.01     1509.36     12.68 o
   0   8   7      140.14      125.52      3.13 o
   1   8   7      367.06      362.27      5.48 o
   2   8   7      585.60      565.31      7.35 o
   3   8   7     1154.66     1070.99     17.16 o
   4   8   7        0.47        4.46      2.89 o
   5   8   7      290.92      307.06      8.04 o
   6   8   7      976.77      951.59     22.49 o
   7   8   7       36.93       39.61      4.79 o
   8   8   7        0.94        2.48      3.54 o
   9   8   7      471.64      482.92     10.98 o
  10   8   7      171.87      161.79      9.96 o
  11   8   7        0.49      -11.96     11.96 o
 -10   9   7       98.94       93.99      9.11 o
  -9   9   7       41.92       40.55      5.45 o
  -8   9   7        0.15       11.32      5.89 o
  -7   9   7       90.47       88.99      6.11 o
  -6   9   7      474.52      471.38     11.26 o
  -5   9   7      394.24      384.76      9.76 o
  -4   9   7        1.34       -0.54      3.02 o
  -3   9   7     1021.62     1007.84     14.34 o
  -2   9   7     1367.57     1280.80     14.09 o
  -1   9   7        0.47       -0.27      1.50 o
   0   9   7      625.15      609.07      7.86 o
   1   9   7      993.29      902.75     10.19 o
   2   9   7       45.34       41.09      3.46 o
   3   9   7       80.92       63.58      4.39 o
   4   9   7      309.92      314.01      9.90 o
   5   9   7      599.91      581.37     11.89 o
   6   9   7      280.33      292.83      8.38 o
   7   9   7       47.84       51.00      4.53 o
   8   9   7      415.63      421.35     10.20 o
   9   9   7      158.43      156.80      8.65 o
  10   9   7        0.74       -2.81      4.84 o
  11   9   7       97.33       57.03     18.55 o
  -9  10   7       25.11       27.01      5.41 o
  -8  10   7      284.96      253.92     23.13 o
  -7  10   7      109.95      109.25      6.89 o
  -6  10   7       17.72       25.41      4.88 o
  -5  10   7       25.91       23.44      4.78 o
  -4  10   7      293.91      280.16      7.82 o
  -3  10   7      443.44      424.61      8.91 o
  -2  10   7      269.16      256.90      6.40 o
  -1  10   7      336.56      288.41      5.79 o
   0  10   7     1744.64     1702.31     16.26 o
   1  10   7      554.26      515.89      8.60 o
   2  10   7      222.22      239.87      7.66 o
   3  10   7      935.64      869.55     17.95 o
   4  10   7      306.78      294.51      8.63 o
   5  10   7       12.60       13.21      3.70 o
   6  10   7       20.78       19.06      3.90 o
   7  10   7       59.14       61.59      4.99 o
   8  10   7      512.95      510.40     13.94 o
   9  10   7        1.17       -0.75      4.81 o
  10  10   7       54.83       62.23     12.34 o
  11  10   7      151.36      123.40     21.17 o
  -9  11   7       27.57       20.82      6.87 o
  -8  11   7       84.35       84.79      9.65 o
  -7  11   7       84.97       80.74      7.57 o
  -6  11   7      110.76      125.84      9.24 o
  -5  11   7      868.86      886.29     18.21 o
  -4  11   7       56.70       47.79      5.57 o
  -3  11   7       86.38       80.34      5.40 o
  -2  11   7      281.62      282.37      8.26 o
  -1  11   7      112.27      104.47      5.92 o
   0  11   7       92.24       86.91      3.49 o
   1  11   7       26.88       30.49      2.52 o
   2  11   7      218.79      211.35      7.64 o
   3  11   7     1285.81     1218.44     23.28 o
   4  11   7      157.94      145.53      7.43 o
   5  11   7      122.05      123.52      6.25 o
   6  11   7      721.54      697.69     14.25 o
   7  11   7      174.81      169.49      7.30 o
   8  11   7       79.64       90.37      5.72 o
   9  11   7      148.27      154.75      8.81 o
  10  11   7       47.15       60.56     18.19 o
  -8  12   7        2.59        7.00      7.90 o
  -7  12   7       83.34       71.91     10.14 o
  -6  12   7       53.25       62.89     16.37 o
  -5  12   7       77.89       66.68      9.32 o
  -4  12   7       26.06       33.49      5.81 o
  -3  12   7      194.92      189.37      8.28 o
  -2  12   7      795.21      815.10     14.57 o
  -1  12   7        9.05       11.32      2.76 o
   0  12   7      326.52      349.82      9.34 o
   1  12   7      147.12      140.24      6.97 o
   2  12   7      143.75      143.72      7.43 o
   3  12   7       68.08       57.87      6.14 o
   4  12   7        5.99        6.98      4.65 o
   5  12   7      532.17      530.66     14.14 o
   6  12   7      149.77      156.70      8.05 o
   7  12   7       26.04       35.57      5.02 o
   8  12   7      245.49      250.54     14.08 o
   9  12   7      113.25      116.91      8.91 o
  10  12   7       55.37       31.01     16.67 o
  -7  13   7       81.66       97.71     14.12 o
  -6  13   7        9.20        8.94      8.72 o
  -5  13   7        1.67        3.88     11.34 o
  -4  13   7       27.68       25.90      6.08 o
  -3  13   7      207.55      205.89     10.08 o
  -2  13   7       48.18       42.18      5.65 o
  -1  13   7        9.56        8.65      3.25 o
   0  13   7      428.08      392.79      7.78 o
   1  13   7      426.09      408.33     11.47 o
   2  13   7       20.92       15.22      5.53 o
   3  13   7      605.05      597.19     15.98 o
   4  13   7      126.79      120.92      8.13 o
   5  13   7        4.47        1.88      4.89 o
   6  13   7       21.60       25.10      5.59 o
   7  13   7       87.42       92.00      6.89 o
   8  13   7       73.97       63.81      8.39 o
   9  13   7       11.11        2.37     14.65 o
  -7  14   7        5.74       -8.00     12.46 o
  -6  14   7       11.73        8.36     16.81 o
  -5  14   7      122.64      117.04     11.62 o
  -4  14   7       22.15       25.41      7.04 o
  -3  14   7       18.22       20.92      5.78 o
  -2  14   7       12.15       11.87      4.97 o
  -1  14   7        4.93        8.25      3.65 o
   0  14   7      323.29      286.50      6.81 o
   1  14   7      142.00      148.46      7.99 o
   2  14   7      216.04      211.48     10.55 o
   3  14   7      467.83      464.32     14.92 o
   4  14   7       45.30       37.35      6.49 o
   5  14   7      104.09      112.68      8.25 o
   6  14   7       39.96       45.45     10.15 o
   7  14   7       37.63       31.20      6.01 o
   8  14   7        3.59        6.97      7.72 o
  -6  15   7        2.01        1.88     12.71 o
  -5  15   7      184.91      205.27     14.24 o
  -4  15   7       53.92       38.31      7.81 o
  -3  15   7       49.22       59.09      8.80 o
  -2  15   7      156.45      148.45      7.64 o
  -1  15   7       91.05       82.26      5.22 o
   0  15   7       34.68       30.26      7.41 o
   1  15   7      176.84      176.20     11.78 o
   2  15   7       38.82       46.69      7.34 o
   3  15   7        2.12       -1.94      5.75 o
   4  15   7      274.82      264.03     11.90 o
   5  15   7      135.70      141.18     11.71 o
   6  15   7      106.21       99.20      8.45 o
   7  15   7       14.77       12.74      7.65 o
   8  15   7       15.91       24.21      9.20 o
  -4  16   7        0.74       -0.70      9.73 o
  -3  16   7       51.67       65.33      9.30 o
  -2  16   7      195.78      182.07      7.57 o
  -1  16   7        0.03       -3.42      3.42 o
   0  16   7      465.38      431.29     15.94 o
   1  16   7       57.75       58.81      8.54 o
   2  16   7       83.51       87.36      8.76 o
   3  16   7       12.43       17.43      6.97 o
   4  16   7       81.23       99.36      9.07 o
   5  16   7        6.17       11.74      6.68 o
   6  16   7        0.39        1.49     13.33 o
   7  16   7        8.71        0.41      6.79 o
  -3  17   7        3.36        4.02      6.65 o
  -2  17   7        1.35       -4.03      4.03 o
  -1  17   7        2.50       -2.98      7.67 o
   0  17   7      215.20      212.26     14.76 o
   1  17   7      169.17      163.03     12.37 o
   2  17   7       46.59       61.08     10.70 o
   3  17   7      158.41      160.59     13.01 o
   4  17   7       15.73       21.09     12.23 o
   5  17   7       17.06       17.20      8.85 o
   0  18   7       34.12       30.06      8.89 o
   1  18   7        0.58       -4.14      9.06 o
   2  18   7        3.94       -1.46      9.13 o
   3  18   7       41.72       33.42     10.46 o
  -3 -14   8      177.92      187.85     14.77 o
  -2 -14   8      134.78      147.12     12.65 o
  -1 -14   8        0.05        1.59      7.68 o
   0 -14   8      128.02      135.83      9.82 o
  -5 -13   8      103.95      111.16     12.61 o
  -4 -13   8       56.29       59.93     11.41 o
  -3 -13   8      162.32      149.79     13.22 o
  -2 -13   8        3.19       -3.31      7.61 o
  -1 -13   8        7.55       10.30      7.34 o
   0 -13   8      271.83      280.52      8.67 o
   1 -13   8      256.96      273.15     23.11 o
   2 -13   8       91.62       97.62     14.57 o
  -7 -12   8        4.39        8.32      8.47 o
  -6 -12   8       38.22       34.92     13.04 o
  -5 -12   8      363.58      364.96     55.56 o
  -4 -12   8      117.64      122.61     11.87 o
  -3 -12   8        0.38       -2.17      6.28 o
  -2 -12   8       80.44       75.79      8.71 o
  -1 -12   8      303.36      289.48      7.63 o
   0 -12   8        0.73        0.95      4.21 o
   1 -12   8       36.12       37.81      6.29 o
   2 -12   8      149.26      144.27     13.27 o
   3 -12   8      152.19      165.66     12.55 o
   4 -12   8       50.05       42.28     11.96 o
  -8 -11   8        0.01       -5.50      7.62 o
  -7 -11   8      226.76      241.60     14.15 o
  -6 -11   8      146.97      152.61     12.07 o
  -5 -11   8       89.59       95.78     26.37 o
  -4 -11   8      121.13      125.10     14.99 o
  -3 -11   8      554.85      543.81     17.78 o
  -2 -11   8      162.62      148.26      9.80 o
  -1 -11   8        5.51        0.25      3.61 o
   0 -11   8      190.83      169.32     10.75 o
   1 -11   8      276.12      292.77     18.36 o
   2 -11   8      141.42      138.31     12.39 o
   3 -11   8       23.89       13.53      6.81 o
   4 -11   8        4.92        8.59      8.34 o
   5 -11   8        3.49       -9.72      9.72 o
   6 -11   8       46.64       51.25     14.11 o
  -8 -10   8      142.76      164.11     11.92 o
  -7 -10   8       12.63       23.60      8.07 o
  -6 -10   8      445.93      483.15     18.30 o
  -5 -10   8        1.87        2.95      7.18 o
  -4 -10   8      231.95      236.95     26.44 o
  -3 -10   8      385.43      392.86     13.52 o
  -2 -10   8       63.95       68.42      3.91 o
  -1 -10   8      110.84      118.11      5.48 o
   0 -10   8      897.65      887.86     17.62 o
   1 -10   8      129.36      141.96      7.76 o
   2 -10   8       34.58       33.89      5.95 o
   3 -10   8       14.27        7.43      6.20 o
   4 -10   8      101.39       90.22     13.34 o
   5 -10   8        2.03        2.55      7.88 o
   6 -10   8        6.06       10.11     10.71 o
   7 -10   8       12.51       15.43     14.12 o
  -9  -9   8       24.82       32.23      7.84 o
  -8  -9   8      296.45      312.97     14.79 o
  -7  -9   8      230.00      224.72     12.65 o
  -6  -9   8       40.78       37.95      7.91 o
  -5  -9   8      990.68      968.66     41.61 o
  -4  -9   8      303.05      302.38     24.90 o
  -3  -9   8       34.02       25.31      5.85 o
  -2  -9   8       25.61       16.49      3.24 o
  -1  -9   8      216.45      210.27      6.78 o
   0  -9   8      206.74      213.06      9.02 o
   1  -9   8      559.16      590.70     14.56 o
   2  -9   8      125.65      129.13      7.44 o
   3  -9   8      512.30      487.38     14.78 o
   4  -9   8      144.68      149.29     14.87 o
   5  -9   8      129.08      145.88      9.81 o
   6  -9   8      145.89      148.51     14.71 o
   7  -9   8       59.47       72.71     11.58 o
 -10  -8   8       89.31       89.07     10.09 o
  -9  -8   8      126.13       97.06     14.25 o
  -8  -8   8       68.91       72.67      8.75 o
  -7  -8   8       81.15       79.25      8.63 o
  -6  -8   8      937.98      921.92     24.38 o
  -5  -8   8      296.46      291.87     19.73 o
  -4  -8   8      185.36      203.24      9.10 o
  -3  -8   8      208.67      204.75     10.12 o
  -2  -8   8      955.46      966.47     14.18 o
  -1  -8   8      496.56      483.98      8.59 o
   0  -8   8      177.34      174.51      6.17 o
   1  -8   8      156.61      154.88     13.45 o
   2  -8   8      268.85      281.48      9.57 o
   3  -8   8      228.77      229.34      9.01 o
   4  -8   8       16.37       18.57      6.19 o
   5  -8   8      190.38      177.43      9.87 o
   6  -8   8      250.85      249.43     10.04 o
   7  -8   8       70.52       76.49      9.16 o
   8  -8   8        2.80        4.94      4.64 o
 -10  -7   8      198.99      217.87     12.49 o
  -9  -7   8       34.56       40.80      7.77 o
  -8  -7   8      406.80      387.87     15.56 o
  -7  -7   8      625.18      568.07     18.36 o
  -6  -7   8      394.11      403.57     27.01 o
  -5  -7   8       10.24       14.17      5.74 o
  -4  -7   8      145.08      159.39     11.25 o
  -3  -7   8      493.62      470.63      7.68 o
  -2  -7   8      408.84      397.95      8.13 o
  -1  -7   8       26.79       25.36      3.00 o
   0  -7   8      976.16      975.10     14.83 o
   1  -7   8     1532.48     1552.77     23.94 o
   2  -7   8        7.66       11.37      3.68 o
   3  -7   8      283.84      296.39      7.84 o
   4  -7   8      151.42      163.93      7.77 o
   5  -7   8       18.74       18.47      4.98 o
   6  -7   8      131.77      137.44     15.70 o
   7  -7   8       57.04       61.24      6.43 o
   8  -7   8       93.11       97.67      6.16 o
   9  -7   8       11.35        5.87      4.22 o
 -10  -6   8       16.41       20.54      7.28 o
  -9  -6   8      192.70      192.04     11.60 o
  -8  -6   8      395.09      399.42     15.48 o
  -7  -6   8      501.75      511.58     22.69 o
  -6  -6   8       41.92       45.99      6.87 o
  -5  -6   8       82.88       74.85      7.31 o
  -4  -6   8      412.25      411.02     11.57 o
  -3  -6   8      110.31      117.04      3.68 o
  -2  -6   8      148.32      146.59      4.01 o
  -1  -6   8      801.18      820.14     10.79 o
   0  -6   8      731.27      712.44     11.77 o
   1  -6   8      608.39      562.83     10.66 o
   2  -6   8      124.55      125.32      4.95 o
   3  -6   8      564.34      579.51      9.43 o
   4  -6   8       49.72       49.81      4.25 o
   5  -6   8        6.93       11.93      4.60 o
   6  -6   8       68.44       81.11      7.07 o
   7  -6   8       71.09       66.94      5.30 o
   8  -6   8       46.77       45.89      4.81 o
   9  -6   8       28.69       31.16      8.22 o
 -11  -5   8        6.91        1.67      7.17 o
 -10  -5   8       30.03       30.25      7.65 o
  -9  -5   8      496.28      500.28     17.63 o
  -8  -5   8      112.65      104.28      8.89 o
  -7  -5   8       13.32       15.30      6.14 o
  -6  -5   8      176.33      188.12     10.13 o
  -5  -5   8      750.33      739.38     15.94 o
  -4  -5   8      182.03      183.50      6.89 o
  -3  -5   8      372.79      365.15      6.19 o
  -2  -5   8     1234.28     1239.24     13.23 o
  -1  -5   8      818.67      780.71      9.21 o
   0  -5   8      187.22      186.24      4.36 o
   1  -5   8      177.25      180.95      4.93 o
   2  -5   8       39.65       36.30      3.04 o
   3  -5   8      166.14      160.11      4.85 o
   4  -5   8      518.53      473.27      9.64 o
   5  -5   8      109.65      102.14      7.18 o
   6  -5   8      950.43      946.45     13.70 o
   7  -5   8      248.08      233.87      7.48 o
   8  -5   8       17.94       14.86      3.76 o
   9  -5   8       59.85       74.02      7.98 o
  10  -5   8       87.11       85.28     10.65 o
 -11  -4   8      123.62      126.12     15.68 o
 -10  -4   8      120.29      122.84     10.46 o
  -9  -4   8      123.17      110.16      9.39 o
  -8  -4   8       13.54       11.94      6.42 o
  -7  -4   8      465.80      453.32     15.58 o
  -6  -4   8      235.89      216.32     10.92 o
  -5  -4   8      565.49      581.79     13.64 o
  -4  -4   8       79.06       78.55      3.74 o
  -3  -4   8     1496.45     1455.80     14.53 o
  -2  -4   8     3086.75     3080.38     28.07 o
  -1  -4   8        5.02        4.79      1.63 o
   0  -4   8      238.05      256.96      4.65 o
   1  -4   8      402.73      385.47      5.81 o
   2  -4   8      289.94      285.00      7.60 o
   3  -4   8       15.83       16.18      2.51 o
   4  -4   8      133.00      140.97      5.13 o
   5  -4   8      829.31      840.41     12.48 o
   6  -4   8      972.52      942.71     14.30 o
   7  -4   8      167.63      151.86      5.83 o
   8  -4   8      451.03      443.03      8.32 o
   9  -4   8      215.19      222.19     11.60 o
  10  -4   8        1.84        4.67      6.33 o
 -11  -3   8       67.03       72.60     13.84 o
 -10  -3   8      131.48      120.55     10.37 o
  -9  -3   8      194.57      172.53     10.97 o
  -8  -3   8      298.63      261.28     28.25 o
  -7  -3   8     1103.96     1108.19     26.39 o
  -6  -3   8      152.59      160.10      7.63 o
  -5  -3   8      394.49      402.45      9.70 o
  -4  -3   8     2653.69     2624.07     25.53 o
  -3  -3   8       59.95       64.22      2.47 o
  -2  -3   8        1.54        2.06      1.55 o
  -1  -3   8       17.34       19.42      1.77 o
   0  -3   8     1567.71     1546.93     17.65 o
   1  -3   8     1090.11     1050.50     10.39 o
   2  -3   8      115.87      107.64      3.34 o
   3  -3   8     1585.27     1508.90     13.53 o
   4  -3   8     2435.58     2362.72     23.42 o
   5  -3   8      866.42      866.30     11.95 o
   6  -3   8      437.97      435.77      9.67 o
   7  -3   8      311.53      294.70      6.24 o
   8  -3   8      112.04      117.18      8.52 o
   9  -3   8        7.85       11.41      5.88 o
  10  -3   8       94.49       81.64     22.48 o
 -11  -2   8        3.97       -1.60      7.31 o
 -10  -2   8       30.80       42.41     12.00 o
  -9  -2   8      660.89      671.45     27.56 o
  -8  -2   8      511.05      495.55     16.70 o
  -7  -2   8      138.77      122.66      9.33 o
  -6  -2   8      579.64      593.13     13.83 o
  -5  -2   8     1714.54     1717.75     18.61 o
  -4  -2   8       20.40       24.63      2.18 o
  -3  -2   8      500.65      497.10      6.42 o
  -2  -2   8     1409.49     1408.38     12.87 o
  -1  -2   8      173.43      168.24      3.17 o
   0  -2   8      882.41      814.92      8.89 o
   1  -2   8       21.59       31.10      1.95 o
   2  -2   8      472.43      443.79      6.08 o
   3  -2   8     4028.81     3984.55     29.06 o
   4  -2   8      372.32      379.90      4.99 o
   5  -2   8      686.94      680.66      9.35 o
   6  -2   8     1056.95     1029.04     14.47 o
   7  -2   8      333.86      321.13      6.43 o
   8  -2   8      109.71      117.15      7.39 o
   9  -2   8      212.56      209.03     11.42 o
  10  -2   8      147.63      144.54     10.65 o
  11  -2   8       22.55       23.72      9.41 o
 -11  -1   8       88.34       72.51      9.73 o
 -10  -1   8      548.69      557.11     19.68 o
  -9  -1   8      162.45      183.81     11.36 o
  -8  -1   8       14.23       15.53      4.75 o
  -7  -1   8      514.44      486.32     10.93 o
  -6  -1   8      325.00      342.86     10.76 o
  -5  -1   8       81.20       65.02      2.54 o
  -4  -1   8      393.74      397.01      5.25 o
  -3  -1   8       10.49       11.77      1.61 o
  -2  -1   8     3675.06     3616.12     26.43 o
  -1  -1   8     1066.49     1059.97      9.15 o
   0  -1   8      392.26      374.57      5.35 o
   1  -1   8     1287.80     1254.10     11.41 o
   2  -1   8      909.79      869.12      7.89 o
   3  -1   8        2.75        2.90      1.29 o
   4  -1   8      585.55      567.50      6.80 o
   5  -1   8     1027.76     1025.35     11.20 o
   6  -1   8       80.49       77.11      3.33 o
   7  -1   8       48.09       60.82      5.39 o
   8  -1   8      349.21      326.36     13.24 o
   9  -1   8      165.72      170.90     12.12 o
  10  -1   8       71.81       71.42      8.56 o
  11  -1   8        1.21        3.43      7.12 o
 -11   0   8      119.18      119.14     12.64 o
 -10   0   8      143.92      153.08      9.97 o
  -9   0   8        0.01       -5.29      5.53 o
  -8   0   8      295.99      306.31     10.67 o
  -7   0   8      173.81      175.31      6.85 o
  -6   0   8      167.27      164.92      3.67 o
  -5   0   8        3.74        5.74      1.83 o
  -4   0   8      517.74      511.55      6.25 o
  -3   0   8     1585.17     1568.58     12.94 o
  -2   0   8      337.92      324.90      4.21 o
  -1   0   8      285.88      275.61      4.08 o
   0   0   8     1024.15      946.95      9.19 o
   1   0   8     2810.77     2738.01     21.65 o
   2   0   8        0.04        2.18      1.81 o
   3   0   8     4262.58     4082.29     28.00 o
   4   0   8      462.40      455.54      5.71 o
   5   0   8      262.26      259.50      5.01 o
   6   0   8        0.41       -0.13      2.51 o
   7   0   8      109.73      103.28      6.70 o
   8   0   8      191.66      194.89      9.50 o
   9   0   8       58.58       50.98      7.26 o
  10   0   8        4.07       -2.20      6.27 o
  11   0   8       68.67       78.63      9.03 o
 -11   1   8      109.58      103.18      7.96 o
 -10   1   8       38.96       33.87      6.35 o
  -9   1   8      117.49      123.45      8.10 o
  -8   1   8      120.14      127.55      9.36 o
  -7   1   8       59.50       58.02      4.88 o
  -6   1   8       84.35       95.78      3.14 o
  -5   1   8     1014.89     1009.04     12.72 o
  -4   1   8      431.46      429.42      5.74 o
  -3   1   8      672.86      661.00      6.61 o
  -2   1   8       43.10       43.47      1.84 o
  -1   1   8     1274.84     1224.17     10.61 o
   0   1   8     1026.11      996.45      9.91 o
   1   1   8      169.71      174.40      2.98 o
   2   1   8      952.66      916.99      7.64 o
   3   1   8     2694.28     2679.65     20.08 o
   4   1   8      912.88      880.28      8.60 o
   5   1   8       61.32       61.49      2.30 o
   6   1   8      312.59      311.98      7.72 o
   7   1   8      284.24      279.82     10.19 o
   8   1   8       32.12       22.93      5.36 o
   9   1   8        1.59        2.08      5.06 o
  10   1   8      329.21      318.87     13.00 o
  11   1   8      222.83      211.06     12.69 o
 -11   2   8       33.91       50.37      7.20 o
 -10   2   8      153.52      144.80     10.81 o
  -9   2   8      130.25      143.05      8.59 o
  -8   2   8       20.19       21.95      4.70 o
  -7   2   8       97.44       99.53      3.74 o
  -6   2   8       67.65       72.42      3.43 o
  -5   2   8      985.46      990.65     10.61 o
  -4   2   8      862.63      857.60      8.70 o
  -3   2   8     1431.84     1452.63     11.82 o
  -2   2   8     3257.21     3212.82     24.90 o
  -1   2   8      317.78      305.80      4.07 o
   0   2   8     1445.47     1396.42     11.66 o
   1   2   8     3319.43     3348.03     21.09 o
   2   2   8      465.40      435.21      4.30 o
   3   2   8       52.57       52.17      1.83 o
   4   2   8      674.98      685.39      7.14 o
   5   2   8      168.58      180.66      5.18 o
   6   2   8     1624.19     1642.98     21.57 o
   7   2   8      129.72      131.68      6.15 o
   8   2   8      477.98      493.43     13.86 o
   9   2   8      643.60      652.88     16.89 o
  10   2   8      335.74      314.60     12.47 o
  11   2   8        9.35       10.41      6.53 o
 -11   3   8      126.83      133.56      9.81 o
 -10   3   8       90.22       85.23      8.10 o
  -9   3   8       35.81       30.44      5.45 o
  -8   3   8      107.88      103.29      6.53 o
  -7   3   8      192.92      192.43      5.43 o
  -6   3   8      189.50      190.63      4.52 o
  -5   3   8      191.51      196.38      4.32 o
  -4   3   8      428.87      430.50      5.74 o
  -3   3   8      955.02      877.80      8.57 o
  -2   3   8      135.10      142.14      3.24 o
  -1   3   8      247.54      221.41      3.46 o
   0   3   8     1726.95     1711.23     12.52 o
   1   3   8      417.92      372.80      3.82 o
   2   3   8      277.83      311.20      3.84 o
   3   3   8      113.42      108.61      2.49 o
   4   3   8     1945.51     1899.79     21.58 o
   5   3   8      139.03      149.24      4.66 o
   6   3   8       98.32       91.75      6.96 o
   7   3   8      102.62      119.20     10.64 o
   8   3   8      488.30      477.01     11.49 o
   9   3   8      448.97      411.91     13.14 o
  10   3   8        3.45        5.04      5.39 o
  11   3   8       44.98       46.81      7.29 o
  12   3   8      143.84      152.75     10.22 o
 -11   4   8       60.83       87.32      8.95 o
 -10   4   8        6.32       18.88      6.50 o
  -9   4   8        9.23        9.16      5.14 o
  -8   4   8       59.60       64.30      4.03 o
  -7   4   8       10.97        8.70      2.78 o
  -6   4   8       29.05       21.52      2.74 o
  -5   4   8     1169.71     1129.66     12.78 o
  -4   4   8     1028.58     1005.03     10.56 o
  -3   4   8      234.10      205.25      3.72 o
  -2   4   8      397.78      401.12      5.24 o
  -1   4   8       23.05       24.69      1.51 o
   0   4   8       11.65       13.80      1.20 o
   1   4   8      571.80      558.58      4.82 o
   2   4   8      181.63      173.26      2.95 o
   3   4   8      465.96      467.02      5.40 o
   4   4   8     1274.70     1219.75     15.13 o
   5   4   8        3.33        5.68      2.26 o
   6   4   8      724.91      698.29     13.22 o
   7   4   8      996.21      987.85     24.03 o
   8   4   8       31.98       33.77      4.63 o
   9   4   8       36.72       38.14      5.08 o
  10   4   8       78.67       72.75      6.92 o
  11   4   8      139.78      138.08      9.01 o
  12   4   8        9.18        4.74      6.07 o
 -11   5   8       25.59       36.11      8.33 o
 -10   5   8       11.75       17.80      7.48 o
  -9   5   8        7.00        7.50      5.09 o
  -8   5   8       59.29       59.07      3.95 o
  -7   5   8        8.30        6.97      2.99 o
  -6   5   8      494.64      491.81      8.25 o
  -5   5   8       91.88      105.26      4.11 o
  -4   5   8       72.21       81.19      3.09 o
  -3   5   8        2.53        5.29      1.84 o
  -2   5   8       12.56       15.89      1.81 o
  -1   5   8      459.31      469.50      5.08 o
   0   5   8      167.05      175.62      2.73 o
   1   5   8       16.31       16.83      1.66 o
   2   5   8      811.08      787.12      7.46 o
   3   5   8     1261.29     1262.43     11.81 o
   4   5   8       10.81       14.90      2.37 o
   5   5   8      666.95      668.14     12.45 o
   6   5   8      513.11      528.47     11.13 o
   7   5   8       42.37       48.21      4.49 o
   8   5   8        3.83        7.02      3.84 o
   9   5   8      347.09      339.75     10.16 o
  10   5   8      103.50      124.35      7.93 o
  11   5   8       41.55       48.50      6.63 o
  12   5   8       52.39       47.47      9.12 o
 -11   6   8        2.32       -2.97      6.08 o
 -10   6   8       76.06       72.77      7.55 o
  -9   6   8       14.05       15.62      3.68 o
  -8   6   8       51.91       56.84      4.61 o
  -7   6   8        7.01        7.05      2.88 o
  -6   6   8      247.36      249.81      6.24 o
  -5   6   8       46.48       48.96      4.24 o
  -4   6   8      255.07      267.76      6.33 o
  -3   6   8       24.70       24.05      2.29 o
  -2   6   8      726.93      708.10      8.00 o
  -1   6   8      905.50      916.11      8.79 o
   0   6   8     1464.49     1412.29     12.25 o
   1   6   8     3086.67     3062.64     22.51 o
   2   6   8      104.68      103.77      2.67 o
   3   6   8       52.17       56.08      3.33 o
   4   6   8      510.59      526.66      9.39 o
   5   6   8       47.65       50.13      3.54 o
   6   6   8      191.84      198.81      9.82 o
   7   6   8       67.06       57.71      4.68 o
   8   6   8      236.21      230.88      8.12 o
   9   6   8      434.28      446.10     11.40 o
  10   6   8        2.52        4.22      4.57 o
  11   6   8       78.47       87.05      7.23 o
 -10   7   8        5.24        6.99      6.09 o
  -9   7   8       73.27       61.30      4.42 o
  -8   7   8      123.77      133.26      8.64 o
  -7   7   8      413.36      416.47      8.29 o
  -6   7   8       31.24       33.58      4.52 o
  -5   7   8       58.49       62.78      4.69 o
  -4   7   8      126.19      115.51      4.56 o
  -3   7   8      454.84      472.56     10.42 o
  -2   7   8       23.15       21.84      2.32 o
  -1   7   8      476.20      461.80      7.25 o
   0   7   8       49.35       49.37      1.98 o
   1   7   8     2991.76     2934.17     23.66 o
   2   7   8        0.63        2.31      1.17 o
   3   7   8     2097.90     2132.96     24.02 o
   4   7   8      721.50      738.86     15.26 o
   5   7   8      345.02      325.54      8.51 o
   6   7   8       73.09       71.29      4.10 o
   7   7   8      310.16      310.33      7.60 o
   8   7   8      146.87      159.45      6.84 o
   9   7   8        6.04        9.45      4.29 o
  10   7   8        2.46       -2.23      4.32 o
  11   7   8      301.26      294.27     12.53 o
 -10   8   8        0.20       -4.55      6.26 o
  -9   8   8       66.41       57.04      4.81 o
  -8   8   8       44.58       49.22      5.32 o
  -7   8   8       14.36       14.52      4.53 o
  -6   8   8        1.73        6.42      4.03 o
  -5   8   8      331.36      356.39      9.55 o
  -4   8   8      790.32      809.10     11.81 o
  -3   8   8       98.95       88.60      4.39 o
  -2   8   8      409.98      407.03      6.87 o
  -1   8   8     1530.69     1532.91     13.61 o
   0   8   8       17.45       26.36      2.13 o
   1   8   8     1028.82     1006.94     10.31 o
   2   8   8      205.37      216.59      3.84 o
   3   8   8      269.85      238.45      5.86 o
   4   8   8      276.30      268.38      7.90 o
   5   8   8       56.73       51.01      4.37 o
   6   8   8     1145.90     1145.76     18.87 o
   7   8   8      288.44      293.27      8.72 o
   8   8   8       32.82       33.87      4.61 o
   9   8   8      266.20      290.94      9.95 o
  10   8   8      190.93      196.40     10.20 o
  11   8   8       26.70       28.68      7.52 o
 -10   9   8        6.49       -9.07     12.46 o
  -9   9   8       47.60       54.95      5.12 o
  -8   9   8       11.57        7.53      4.78 o
  -7   9   8       56.90       62.10      5.87 o
  -6   9   8      166.64      166.14      7.30 o
  -5   9   8      114.23      120.79      6.27 o
  -4   9   8       51.45       53.33      4.02 o
  -3   9   8      311.34      303.79     10.26 o
  -2   9   8      730.93      729.13     10.50 o
  -1   9   8        4.78        5.63      1.75 o
   0   9   8      363.24      353.89      6.58 o
   1   9   8      211.03      239.09      4.70 o
   2   9   8       22.03       35.56      3.50 o
   3   9   8       11.15       10.95      3.05 o
   4   9   8      116.93      122.11      9.07 o
   5   9   8       41.91       49.37      4.55 o
   6   9   8      422.88      439.90     13.27 o
   7   9   8       15.85       17.16      4.06 o
   8   9   8       89.60       88.45      7.58 o
   9   9   8      364.12      367.18     12.75 o
  10   9   8       42.17       40.16      6.49 o
  11   9   8       28.19       42.76     17.24 o
  -9  10   8        6.39        5.58      5.24 o
  -8  10   8       28.64       24.43      6.80 o
  -7  10   8      249.72      255.03     10.14 o
  -6  10   8      117.36      133.00      7.07 o
  -5  10   8        4.94        0.95      4.08 o
  -4  10   8      248.59      269.77      8.54 o
  -3  10   8        6.95        6.59      3.40 o
  -2  10   8        1.55       -0.14      2.91 o
  -1  10   8        6.87        5.35      2.44 o
   0  10   8       52.36       71.20      2.95 o
   1  10   8      363.50      361.41      5.89 o
   2  10   8      106.44       97.87      5.53 o
   3  10   8        3.57        3.10      3.92 o
   4  10   8      703.11      685.14     13.84 o
   5  10   8      367.15      359.23      9.79 o
   6  10   8       66.04       67.59      5.34 o
   7  10   8      142.98      145.60      6.85 o
   8  10   8      195.63      225.54     10.08 o
   9  10   8       48.35       47.95      6.70 o
  10  10   8       47.66       32.16      7.86 o
  11  10   8      112.70      110.90     21.34 o
  -8  11   8      137.19      153.39     21.01 o
  -7  11   8      129.89      157.56      9.07 o
  -6  11   8        8.18        8.26      6.51 o
  -5  11   8      236.24      282.29     18.40 o
  -4  11   8      329.26      357.34     12.54 o
  -3  11   8       30.16       34.20      4.56 o
  -2  11   8      222.29      246.77      8.00 o
  -1  11   8        6.51        7.37      2.58 o
   0  11   8       67.28       73.22      3.90 o
   1  11   8      240.91      211.93      4.77 o
   2  11   8       51.79       46.22      4.81 o
   3  11   8      711.58      691.15     18.06 o
   4  11   8      392.81      411.25     13.19 o
   5  11   8        0.77       -0.22      3.80 o
   6  11   8      320.76      359.67     23.69 o
   7  11   8      352.21      359.40     10.42 o
   8  11   8       38.97       33.13      5.02 o
   9  11   8      115.96      121.85      8.43 o
  10  11   8       60.71       52.78     17.70 o
  -8  12   8       17.86        9.58      9.10 o
  -7  12   8        7.18       -2.47      8.21 o
  -6  12   8      113.28      105.06     10.98 o
  -5  12   8       88.54       91.75     10.22 o
  -4  12   8        5.22        1.62      5.08 o
  -3  12   8       82.32       78.68      6.56 o
  -2  12   8      520.28      510.33     15.83 o
  -1  12   8      615.03      626.31      9.77 o
   0  12   8        3.28        5.43      2.74 o
   1  12   8      403.65      412.05      8.01 o
   2  12   8       68.12       66.95      5.97 o
   3  12   8      129.84      126.67      8.08 o
   4  12   8       17.26       16.96      5.19 o
   5  12   8      225.57      235.13     10.16 o
   6  12   8      335.79      326.06     10.38 o
   7  12   8       85.81       82.81      6.37 o
   8  12   8      123.23      135.49      7.08 o
   9  12   8      135.02      112.26      9.49 o
  10  12   8       68.02       47.33     18.41 o
  -7  13   8      216.24      227.42     16.30 o
  -6  13   8        8.96        4.13      8.47 o
  -5  13   8        0.18       -2.06      7.52 o
  -4  13   8       51.34       48.39      7.54 o
  -3  13   8       42.19       43.88      7.27 o
  -2  13   8       89.19       84.94      8.84 o
  -1  13   8       71.45       69.12      4.48 o
   0  13   8       16.20       14.58      3.13 o
   1  13   8      720.14      703.35     15.49 o
   2  13   8      620.51      631.56     14.52 o
   3  13   8      417.34      417.16     13.65 o
   4  13   8      395.34      397.49     13.32 o
   5  13   8      122.85      130.73     10.48 o
   6  13   8       18.09       18.73      5.40 o
   7  13   8        4.27       14.25      9.72 o
   8  13   8      162.79      181.38     10.20 o
   9  13   8      120.39      119.80      9.87 o
  -6  14   8        1.76       -5.13      8.36 o
  -5  14   8       64.78       80.89     11.01 o
  -4  14   8       72.43       76.93      8.55 o
  -3  14   8       58.26       55.41      6.68 o
  -2  14   8       48.61       47.38      5.98 o
  -1  14   8       41.36       39.65      4.46 o
   0  14   8      104.53      120.82      4.68 o
   1  14   8       25.10       34.98      5.80 o
   2  14   8       91.55       95.94      8.28 o
   3  14   8      419.41      438.85     14.66 o
   4  14   8      307.07      304.93     17.35 o
   5  14   8       21.20       11.04      5.98 o
   6  14   8      199.68      198.17     10.17 o
   7  14   8      400.78      405.54     13.36 o
   8  14   8       37.64       23.29      9.45 o
  -5  15   8       28.20       48.53     10.07 o
  -4  15   8      108.99      120.39     16.12 o
  -3  15   8       18.77       19.90      7.82 o
  -2  15   8      270.63      276.84      8.85 o
  -1  15   8      149.13      168.70      6.87 o
   0  15   8       98.46      107.31      9.31 o
   1  15   8      243.01      266.74     10.75 o
   2  15   8      285.22      295.62     16.76 o
   3  15   8       14.70       16.03      6.66 o
   4  15   8        4.51       -1.98      6.01 o
   5  15   8        7.26       10.35      6.32 o
   6  15   8      196.69      193.54     10.44 o
   7  15   8      180.57      193.17     17.43 o
   8  15   8       54.79       37.42     10.16 o
  -4  16   8        3.14       -0.84      9.47 o
  -3  16   8       21.57       31.76      8.87 o
  -2  16   8      102.96       98.84      6.32 o
  -1  16   8       91.24       93.10      5.12 o
   0  16   8       75.12       77.63      9.31 o
   1  16   8      167.73      176.26     11.16 o
   2  16   8       91.77       98.60     12.99 o
   3  16   8        0.31        2.81      6.51 o
   4  16   8       59.08       48.72      7.96 o
   5  16   8      387.55      411.74     17.46 o
   6  16   8       16.12       25.96      8.01 o
   7  16   8        9.37       17.01      7.22 o
  -2  17   8        0.39       -4.04      4.04 o
  -1  17   8        0.71       -5.29     11.22 o
   0  17   8       62.47       60.31      9.32 o
   1  17   8      152.54      147.52     11.04 o
   2  17   8       55.08       52.20     15.24 o
   3  17   8      209.50      221.22     15.34 o
   4  17   8      137.14      151.12     15.04 o
   5  17   8        2.63       12.46      8.28 o
   1  18   8       25.09       34.87     12.94 o
   2  18   8        2.24       -2.32      9.02 o
  -4 -13   9       75.36       85.35     12.09 o
  -3 -13   9      105.39       95.83     10.13 o
  -2 -13   9        5.03        0.01      7.54 o
  -1 -13   9       10.30       23.36      8.05 o
   0 -13   9      117.20      107.88      6.37 o
   1 -13   9      207.31      207.72     10.07 o
  -6 -12   9        0.87       -8.15      8.15 o
  -5 -12   9      247.21      264.33     15.96 o
  -4 -12   9      246.82      253.84     15.83 o
  -3 -12   9       59.70       65.63      9.21 o
  -2 -12   9      315.65      346.71     14.91 o
  -1 -12   9      126.47      130.09      6.98 o
   0 -12   9        2.22        0.17      4.85 o
   1 -12   9        8.56        2.60      7.40 o
   2 -12   9        3.67       12.22      9.67 o
   3 -12   9       48.83       57.98      9.84 o
  -7 -11   9       74.90       81.54     27.47 o
  -6 -11   9      315.66      348.34     16.97 o
  -5 -11   9      182.78      190.48     30.05 o
  -4 -11   9        1.23        4.70     10.39 o
  -3 -11   9       27.68       26.11      7.42 o
  -2 -11   9      144.77      159.23     10.62 o
  -1 -11   9      327.88      320.30      9.68 o
   0 -11   9       36.00       35.14      6.14 o
   1 -11   9      212.80      219.47     12.02 o
   2 -11   9      174.29      201.70     10.92 o
   3 -11   9        2.67        2.88      8.06 o
   4 -11   9       11.07       18.61      9.29 o
   5 -11   9       51.69       36.27      9.87 o
  -8 -10   9      187.18      208.06     13.41 o
  -7 -10   9      362.63      350.98     16.91 o
  -6 -10   9       38.18       19.15     11.98 o
  -5 -10   9       16.31       15.71      8.13 o
  -4 -10   9       22.50       31.04      8.43 o
  -3 -10   9      694.05      681.32     19.01 o
  -2 -10   9        9.30        6.15      3.10 o
  -1 -10   9        5.29        8.17      3.83 o
   0 -10   9       85.93       89.39      6.63 o
   1 -10   9      482.73      487.29     13.33 o
   2 -10   9      113.03      112.71     10.03 o
   3 -10   9      228.73      257.71     15.49 o
   4 -10   9      139.75      140.38     12.55 o
   5 -10   9       20.53       19.88      9.16 o
   6 -10   9        3.93       11.03      8.67 o
  -8  -9   9      213.28      222.69     14.02 o
  -7  -9   9      108.69      110.38     10.65 o
  -6  -9   9       74.55       53.64      8.94 o
  -5  -9   9      673.82      657.92     43.77 o
  -4  -9   9      173.01      163.28     12.74 o
  -3  -9   9       42.86       62.69      7.35 o
  -2  -9   9        2.73        4.00      3.24 o
  -1  -9   9      172.41      170.24      6.50 o
   0  -9   9      502.42      487.44     10.77 o
   1  -9   9        3.94       -4.74      4.74 o
   2  -9   9       20.19       27.08      5.61 o
   3  -9   9       72.52       79.60      8.01 o
   4  -9   9      265.89      251.93     14.37 o
   5  -9   9      132.91      130.56     11.42 o
   6  -9   9      210.76      231.42     15.01 o
   7  -9   9       10.04       -0.23     10.41 o
  -9  -8   9      245.66      253.89     14.17 o
  -8  -8   9       83.96       91.61     16.81 o
  -7  -8   9       41.07       47.50     16.14 o
  -6  -8   9      132.67      119.31     10.42 o
  -5  -8   9       67.58       70.76      8.82 o
  -4  -8   9      201.41      216.41     14.43 o
  -3  -8   9        7.77       12.62      3.04 o
  -2  -8   9      648.03      654.89     11.44 o
  -1  -8   9      686.87      697.46     11.04 o
   0  -8   9        0.42        2.83      4.33 o
   1  -8   9      186.70      197.69      9.97 o
   2  -8   9      241.66      242.12      9.26 o
   3  -8   9       52.24       58.08      8.49 o
   4  -8   9       66.45       64.15      7.48 o
   5  -8   9       14.46       23.97      6.79 o
   6  -8   9       39.39       57.79     13.88 o
   7  -8   9       68.15       65.32     11.74 o
   8  -8   9        3.61        3.51      5.10 o
 -10  -7   9      140.24      171.11     12.27 o
  -9  -7   9       23.88       20.01      8.37 o
  -8  -7   9       54.33       75.11     30.80 o
  -7  -7   9      114.45      118.45     10.22 o
  -6  -7   9      349.80      341.45     38.69 o
  -5  -7   9       12.57        8.70      6.56 o
  -4  -7   9        1.76       -2.84      4.70 o
  -3  -7   9      129.93      133.30      4.83 o
  -2  -7   9     1191.79     1151.11     16.33 o
  -1  -7   9      246.19      244.06      6.40 o
   0  -7   9      697.78      676.10     13.92 o
   1  -7   9      478.56      466.05     11.70 o
   2  -7   9        8.60       14.44      4.16 o
   3  -7   9       83.48       92.71      6.56 o
   4  -7   9      302.01      304.54     10.77 o
   5  -7   9       27.90       25.57      5.62 o
   6  -7   9        1.14        1.21      4.97 o
   7  -7   9       90.46       96.83     10.15 o
   8  -7   9       17.36       17.10      5.43 o
 -10  -6   9        5.94        3.00      7.51 o
  -9  -6   9       41.60       44.05      8.28 o
  -8  -6   9      152.97      147.44     18.12 o
  -7  -6   9      252.40      217.29     12.01 o
  -6  -6   9      326.15      349.95     19.80 o
  -5  -6   9        8.04        7.54      4.73 o
  -4  -6   9     1629.07     1588.83     38.53 o
  -3  -6   9      695.08      652.35     11.85 o
  -2  -6   9      180.65      165.88      5.01 o
  -1  -6   9      641.20      636.93     10.08 o
   0  -6   9       49.73       60.54      5.84 o
   1  -6   9      321.83      302.87     10.28 o
   2  -6   9        6.87        8.11      3.58 o
   3  -6   9      479.98      480.36      9.54 o
   4  -6   9      348.05      341.01     10.45 o
   5  -6   9      136.50      134.85      7.45 o
   6  -6   9       43.63       43.03      5.79 o
   7  -6   9      316.45      326.85      9.41 o
   8  -6   9        4.89        3.83      4.01 o
   9  -6   9       27.78       26.72      8.53 o
 -10  -5   9       54.78       65.27      9.32 o
  -9  -5   9       86.29       75.18      9.37 o
  -8  -5   9      308.45      316.65     14.59 o
  -7  -5   9      691.48      701.99     20.86 o
  -6  -5   9      341.20      310.08     13.69 o
  -5  -5   9      545.88      528.34     33.15 o
  -4  -5   9      624.66      610.28      9.20 o
  -3  -5   9        9.94        9.55      2.31 o
  -2  -5   9     1566.20     1538.21     16.95 o
  -1  -5   9     1751.63     1705.38     19.67 o
   0  -5   9        4.54        5.63      2.87 o
   1  -5   9      548.58      536.25     12.67 o
   2  -5   9      114.11      113.22      4.40 o
   3  -5   9       72.30       69.51      6.49 o
   4  -5   9       23.41       20.69      4.58 o
   5  -5   9        4.02        0.49      4.26 o
   6  -5   9      275.73      285.04      8.47 o
   7  -5   9      162.09      162.77      6.67 o
   8  -5   9       11.49       10.37      4.29 o
   9  -5   9      178.71      169.49     10.34 o
 -11  -4   9       27.83       38.55     13.10 o
 -10  -4   9       47.61       57.62      9.31 o
  -9  -4   9      794.60      787.01     23.18 o
  -8  -4   9       39.40       43.27     14.48 o
  -7  -4   9      125.92      120.97     25.45 o
  -6  -4   9      619.62      604.69     48.87 o
  -5  -4   9      451.32      459.56     12.63 o
  -4  -4   9      335.31      322.90      6.27 o
  -3  -4   9     1487.16     1468.60     17.42 o
  -2  -4   9      692.33      696.95      9.60 o
  -1  -4   9       29.76       30.47      2.34 o
   0  -4   9       39.39       43.31      3.36 o
   1  -4   9      977.87      998.02     12.66 o
   2  -4   9      181.82      196.39      5.28 o
   3  -4   9       30.79       33.36      3.32 o
   4  -4   9      378.82      375.01      8.38 o
   5  -4   9      413.99      409.60      9.44 o
   6  -4   9       11.02        9.59      3.20 o
   7  -4   9       66.50       61.88      4.68 o
   8  -4   9       38.43       40.33      6.36 o
   9  -4   9        8.18       18.53      6.51 o
  10  -4   9       10.83       11.01      9.04 o
 -11  -3   9      178.96      221.52     19.61 o
 -10  -3   9      186.91      185.76     12.38 o
  -9  -3   9       98.72      107.88     10.28 o
  -8  -3   9      143.21      146.21     18.88 o
  -7  -3   9     1257.52     1195.53     28.76 o
  -6  -3   9       28.50       19.67      4.77 o
  -5  -3   9      211.84      228.21      9.19 o
  -4  -3   9     1139.51     1152.44     13.39 o
  -3  -3   9      372.27      370.76      6.03 o
  -2  -3   9      375.15      362.96      5.80 o
  -1  -3   9      102.70      115.20      3.11 o
   0  -3   9       18.41       25.41      2.35 o
   1  -3   9      358.93      339.47      6.34 o
   2  -3   9      168.21      170.87      5.83 o
   3  -3   9      736.94      724.03     10.27 o
   4  -3   9      870.80      875.35     12.17 o
   5  -3   9       91.50      102.59      4.43 o
   6  -3   9       47.34       48.92      4.16 o
   7  -3   9        6.12        7.20      3.24 o
   8  -3   9       41.83       39.70      6.50 o
   9  -3   9       11.58       12.82      6.16 o
  10  -3   9       23.09       23.73      8.43 o
 -11  -2   9      107.87      114.07     11.40 o
 -10  -2   9       81.43       93.18     10.15 o
  -9  -2   9      515.51      468.48     21.04 o
  -8  -2   9      369.80      380.61     15.72 o
  -7  -2   9      238.68      209.71     18.90 o
  -6  -2   9       14.68       20.00      4.78 o
  -5  -2   9     1000.90      991.73     12.47 o
  -4  -2   9     2083.48     1998.51     25.17 o
  -3  -2   9       29.79       34.80      2.44 o
  -2  -2   9       42.13       50.75      3.34 o
  -1  -2   9       72.97       82.38      2.76 o
   0  -2   9     1388.34     1360.81     14.93 o
   1  -2   9       26.98       25.49      2.10 o
   2  -2   9      396.52      398.85      6.57 o
   3  -2   9      696.12      678.03      7.55 o
   4  -2   9      636.49      640.95      8.62 o
   5  -2   9      161.39      161.56      5.00 o
   6  -2   9      403.61      399.32      9.89 o
   7  -2   9       18.22       18.69      2.89 o
   8  -2   9        0.89        1.65      5.04 o
   9  -2   9        1.39        9.48      5.68 o
  10  -2   9      102.75      121.49     12.35 o
 -11  -1   9        2.77        4.14      7.89 o
 -10  -1   9      319.64      327.89     23.50 o
  -9  -1   9      745.33      706.96     22.06 o
  -8  -1   9      116.51      110.60      7.43 o
  -7  -1   9      192.15      185.68      7.71 o
  -6  -1   9      672.20      626.66     15.22 o
  -5  -1   9      165.80      165.10      4.05 o
  -4  -1   9      127.77      126.53      3.80 o
  -3  -1   9      448.02      429.03      5.90 o
  -2  -1   9     3252.74     3159.40     26.06 o
  -1  -1   9     3899.65     3778.07     29.03 o
   0  -1   9       87.72       99.71      3.08 o
   1  -1   9     3632.46     3492.71     27.67 o
   2  -1   9     1152.22     1120.21     10.68 o
   3  -1   9      168.51      166.10      3.31 o
   4  -1   9      177.78      176.26      4.08 o
   5  -1   9        7.02        8.98      2.25 o
   6  -1   9       20.41       18.82      2.84 o
   7  -1   9      478.24      480.45     12.44 o
   8  -1   9       43.94       46.75      6.18 o
   9  -1   9      542.04      547.29     17.32 o
  10  -1   9      120.17      112.75      9.78 o
  11  -1   9        0.02        4.57      7.46 o
 -11   0   9      280.38      268.70     15.37 o
 -10   0   9      505.45      533.31     20.33 o
  -9   0   9       14.23       14.36     10.48 o
  -8   0   9        6.03        5.88      4.83 o
  -7   0   9      431.50      438.42     12.13 o
  -6   0   9      716.49      679.78      9.06 o
  -5   0   9       85.27       78.55      3.13 o
  -4   0   9     1372.03     1311.98     13.28 o
  -3   0   9     2447.60     2360.74     19.20 o
  -2   0   9      823.55      794.49      7.93 o
  -1   0   9      181.18      178.64      3.54 o
   0   0   9      700.71      656.96      7.10 o
   1   0   9     1132.24     1125.86     13.46 o
   2   0   9      895.21      862.83      8.44 o
   3   0   9       67.80       70.84      2.01 o
   4   0   9     1110.60     1085.08     11.73 o
   5   0   9      868.85      859.35     11.86 o
   6   0   9       16.18       16.74      2.08 o
   7   0   9      285.64      277.05      9.33 o
   8   0   9      358.20      348.30     12.85 o
   9   0   9       63.14       52.70      8.98 o
  10   0   9       14.32       23.48      7.38 o
  11   0   9       25.36       20.13      7.82 o
 -11   1   9      151.18      147.54     15.96 o
 -10   1   9       60.12       73.91     17.40 o
  -9   1   9       32.69       33.22      6.35 o
  -8   1   9      452.69      443.41     18.85 o
  -7   1   9      195.45      203.01      7.82 o
  -6   1   9       15.62       14.80      2.27 o
  -5   1   9      717.53      719.85      8.60 o
  -4   1   9     2412.65     2388.37     20.47 o
  -3   1   9     1621.91     1557.35     13.71 o
  -2   1   9      671.33      652.24      7.10 o
  -1   1   9     1406.49     1387.22     13.37 o
   0   1   9      293.57      265.46      4.21 o
   1   1   9        2.57        2.17      1.28 o
   2   1   9       82.87       85.88      2.56 o
   3   1   9      788.79      764.18      8.23 o
   4   1   9      612.48      590.50      6.83 o
   5   1   9      336.10      307.52      5.23 o
   6   1   9      175.50      177.03      6.75 o
   7   1   9     1084.83     1084.06     18.92 o
   8   1   9      165.96      136.44      8.44 o
   9   1   9      103.11      106.67      8.52 o
  10   1   9       24.94       36.12      7.49 o
  11   1   9       25.53       33.71      7.66 o
 -11   2   9       37.82       48.40     10.02 o
 -10   2   9      179.33      177.03     10.17 o
  -9   2   9       49.46       46.35      5.87 o
  -8   2   9      160.62      160.26      7.79 o
  -7   2   9        0.15       -1.10      2.33 o
  -6   2   9      678.32      636.28      9.86 o
  -5   2   9     2319.14     2257.18     22.65 o
  -4   2   9      257.95      262.66      4.79 o
  -3   2   9       20.17       21.17      1.90 o
  -2   2   9      668.08      639.97      8.98 o
  -1   2   9      902.28      855.42      8.90 o
   0   2   9        2.15        3.27      1.27 o
   1   2   9      535.08      548.22      5.16 o
   2   2   9     1279.34     1245.28      9.99 o
   3   2   9      972.17      952.47      9.06 o
   4   2   9      451.70      422.68      5.78 o
   5   2   9      189.77      181.10      5.33 o
   6   2   9      904.26      911.81     15.25 o
   7   2   9      160.54      167.09      7.20 o
   8   2   9       38.18       41.98      6.20 o
   9   2   9      124.72      124.15     16.43 o
  10   2   9      129.56      128.41      9.24 o
  11   2   9        3.01       11.55      6.67 o
 -11   3   9       18.42       21.12      7.16 o
 -10   3   9      168.44      183.36     10.67 o
  -9   3   9      240.27      229.33      9.48 o
  -8   3   9        5.26       13.18      4.88 o
  -7   3   9     1245.01     1184.48     15.25 o
  -6   3   9      532.21      540.03      8.81 o
  -5   3   9       87.46       93.80      3.63 o
  -4   3   9       13.19       14.79      1.94 o
  -3   3   9      770.28      761.82      7.96 o
  -2   3   9      190.78      158.58      3.64 o
  -1   3   9      566.95      528.71      6.65 o
   0   3   9       28.99       25.38      1.45 o
   1   3   9     3608.54     3550.33     22.40 o
   2   3   9     5346.16     5172.53     35.04 o
   3   3   9       62.95       72.25      2.45 o
   4   3   9     1218.86     1187.13     14.91 o
   5   3   9     1387.51     1351.60     17.13 o
   6   3   9       37.96       38.15      5.06 o
   7   3   9      331.81      310.63      9.44 o
   8   3   9      130.74      119.52      6.74 o
   9   3   9      187.57      188.79     12.76 o
  10   3   9      117.92      105.66     10.91 o
  11   3   9        1.25        0.85      6.16 o
 -11   4   9      117.61      116.31     11.96 o
 -10   4   9       64.68       51.80      6.87 o
  -9   4   9        1.23        0.76      5.14 o
  -8   4   9      321.48      317.02      6.79 o
  -7   4   9      366.71      394.04      8.13 o
  -6   4   9      639.97      639.23      9.49 o
  -5   4   9      410.80      431.71      8.12 o
  -4   4   9     1252.57     1179.88     14.10 o
  -3   4   9      991.06      961.28     11.15 o
  -2   4   9        1.28        0.07      1.48 o
  -1   4   9      418.02      422.96      5.49 o
   0   4   9     3040.24     3086.33     21.40 o
   1   4   9     2923.09     2790.16     19.28 o
   2   4   9      238.21      240.64      3.85 o
   3   4   9     1286.78     1252.08     11.32 o
   4   4   9     3816.69     3743.16     39.43 o
   5   4   9        8.56       10.99      2.86 o
   6   4   9      658.68      634.08     12.96 o
   7   4   9      805.52      773.39     20.32 o
   8   4   9      355.15      348.40     11.68 o
   9   4   9       68.19       82.46     10.81 o
  10   4   9       20.21       26.08      6.22 o
  11   4   9       34.49       36.14      7.06 o
 -11   5   9      114.23      117.11     10.23 o
 -10   5   9        8.16       10.28      5.98 o
  -9   5   9      249.56      245.90     10.31 o
  -8   5   9      315.56      301.54      7.33 o
  -7   5   9       86.10       85.84      4.64 o
  -6   5   9       81.45       70.46      3.85 o
  -5   5   9      710.98      682.03     11.00 o
  -4   5   9      921.22      937.08     12.61 o
  -3   5   9      228.93      237.19      4.85 o
  -2   5   9      750.85      758.82      8.89 o
  -1   5   9     5922.10     5620.63     43.62 o
   0   5   9     1714.60     1673.72     14.14 o
   1   5   9      800.72      786.11      9.40 o
   2   5   9     5461.61     5385.49     41.23 o
   3   5   9      171.42      171.21      3.18 o
   4   5   9       22.80       25.65      2.82 o
   5   5   9      348.22      329.19     11.53 o
   6   5   9      602.76      615.87     14.24 o
   7   5   9      685.01      690.53     21.22 o
   8   5   9       67.75       81.89      6.53 o
   9   5   9       51.19       54.33      5.79 o
  10   5   9      161.22      157.09      9.07 o
  11   5   9      147.65      168.18     10.16 o
 -10   6   9      116.51      118.32      8.90 o
  -9   6   9        5.08        3.45      3.45 o
  -8   6   9        4.78        3.49      3.47 o
  -7   6   9      172.98      177.08      5.96 o
  -6   6   9      741.12      723.21     11.88 o
  -5   6   9      210.88      212.92      7.65 o
  -4   6   9       25.14       24.92      3.07 o
  -3   6   9      420.40      400.27      7.56 o
  -2   6   9     1334.07     1289.51     12.93 o
  -1   6   9     1618.88     1608.40     12.84 o
   0   6   9     1655.00     1606.02     14.38 o
   1   6   9     2782.17     2703.57     22.23 o
   2   6   9     1214.09     1191.10     10.93 o
   3   6   9       76.94       78.77      3.09 o
   4   6   9     1154.66     1135.29     15.15 o
   5   6   9      582.72      566.88     11.26 o
   6   6   9       71.85       84.11      5.33 o
   7   6   9       28.39       41.53      5.66 o
   8   6   9        3.62        0.51      3.92 o
   9   6   9      526.18      540.48     21.94 o
  10   6   9       53.48       46.59      5.77 o
  11   6   9        0.22       -3.07      5.41 o
 -10   7   9        9.52       16.74      7.59 o
  -9   7   9        8.91        1.94      3.47 o
  -8   7   9       75.73       75.27      5.09 o
  -7   7   9      129.86      132.86      5.77 o
  -6   7   9      676.19      675.61     13.24 o
  -5   7   9        2.40        3.21      3.54 o
  -4   7   9      454.83      459.65      8.53 o
  -3   7   9     1241.70     1257.69     16.73 o
  -2   7   9       10.88       16.04      2.72 o
  -1   7   9     1306.63     1283.76     12.43 o
   0   7   9      845.20      825.58      8.37 o
   1   7   9      160.83      153.11      3.38 o
   2   7   9      139.95      130.27      3.10 o
   3   7   9       12.85       16.89      2.66 o
   4   7   9     1282.14     1291.05     20.33 o
   5   7   9      293.87      292.17      8.49 o
   6   7   9       42.56       48.53      4.07 o
   7   7   9      492.64      478.16      9.93 o
   8   7   9      365.38      380.18      9.13 o
   9   7   9      117.57      114.97      6.77 o
  10   7   9        6.92        7.85      4.78 o
  11   7   9      135.02      124.87      9.11 o
 -10   8   9        3.75        0.74      7.19 o
  -9   8   9        1.37        2.97      3.81 o
  -8   8   9      177.12      187.16      7.75 o
  -7   8   9      265.87      277.67      9.10 o
  -6   8   9        0.26        1.53      4.05 o
  -5   8   9       78.93       84.10      5.70 o
  -4   8   9      570.79      552.56     11.62 o
  -3   8   9      191.98      202.58      8.69 o
  -2   8   9      772.81      767.01     13.74 o
  -1   8   9     1740.21     1699.74     16.26 o
   0   8   9      239.63      229.66      4.70 o
   1   8   9      110.23       96.89      3.23 o
   2   8   9      476.17      471.09      6.00 o
   3   8   9      187.60      185.55      5.61 o
   4   8   9      163.97      162.43      6.94 o
   5   8   9      105.51      114.76      5.83 o
   6   8   9      192.13      191.78      7.51 o
   7   8   9     1536.44     1530.23     24.29 o
   8   8   9      199.84      205.14     11.23 o
   9   8   9       92.54      103.36      7.81 o
  10   8   9      167.59      181.17     13.69 o
  11   8   9      221.67      238.89     24.35 o
  -9   9   9      125.42      122.67      6.27 o
  -8   9   9       20.29       17.25      6.51 o
  -7   9   9        3.99        2.42      4.65 o
  -6   9   9      117.17      127.46      6.95 o
  -5   9   9      307.86      309.47      9.47 o
  -4   9   9       28.54       33.22      3.80 o
  -3   9   9      277.49      293.45      8.51 o
  -2   9   9      494.18      467.55      8.80 o
  -1   9   9     1131.21     1090.85     12.29 o
   0   9   9       84.76       75.41      3.08 o
   1   9   9      715.61      700.16      9.40 o
   2   9   9      633.29      596.40     11.62 o
   3   9   9      189.17      191.70      6.71 o
   4   9   9       11.76        5.60      3.74 o
   5   9   9      885.83      878.69     16.24 o
   6   9   9     1026.13     1016.64     18.17 o
   7   9   9       34.44       30.25      4.79 o
   8   9   9       10.33        5.47      4.31 o
   9   9   9      314.39      324.21     14.31 o
  10   9   9      257.00      256.27     11.87 o
  11   9   9        0.44       -2.30      6.80 o
  -9  10   9       61.71       66.65      6.88 o
  -8  10   9        4.55       10.71      6.34 o
  -7  10   9      301.73      304.34     10.18 o
  -6  10   9      195.19      186.28      8.97 o
  -5  10   9        2.23        3.45      5.78 o
  -4  10   9      325.62      316.53     14.30 o
  -3  10   9      315.83      296.99      8.84 o
  -2  10   9       68.97       63.54      3.97 o
  -1  10   9       31.53       33.93      3.55 o
   0  10   9       19.34       24.08      2.71 o
   1  10   9      661.41      607.70     10.97 o
   2  10   9      963.46      967.22     18.26 o
   3  10   9       93.62       88.32      7.46 o
   4  10   9     1926.32     1812.23     27.50 o
   5  10   9      831.82      815.62     15.89 o
   6  10   9        1.66       -3.96      3.96 o
   7  10   9      311.25      313.01      9.89 o
   8  10   9      200.82      200.17      8.53 o
   9  10   9       59.69       65.99      5.84 o
  10  10   9        0.13        8.32     20.78 o
  -8  11   9       21.14       21.89      7.93 o
  -7  11   9       53.91       57.09      7.24 o
  -6  11   9       14.48       14.55      8.05 o
  -5  11   9        5.02       -3.65      6.87 o
  -4  11   9      448.46      467.00     12.77 o
  -3  11   9       87.03       87.88      5.92 o
  -2  11   9       14.00       12.06      4.03 o
  -1  11   9      428.22      408.89      7.74 o
   0  11   9      489.91      469.25      8.67 o
   1  11   9        9.30        6.33      2.32 o
   2  11   9      154.05      134.07      8.61 o
   3  11   9      216.07      216.60      9.65 o
   4  11   9      308.61      322.59     10.11 o
   5  11   9       93.21       93.27      8.40 o
   6  11   9      196.64      199.08      8.20 o
   7  11   9      198.18      200.61      8.46 o
   8  11   9      246.37      265.02     10.99 o
   9  11   9        2.17        5.53     10.65 o
  10  11   9      328.27      313.03     14.63 o
  -8  12   9       27.10       32.11     15.40 o
  -7  12   9       11.72        5.74      8.34 o
  -6  12   9        3.16        3.65      7.76 o
  -5  12   9       13.00       15.26      8.05 o
  -4  12   9       11.68       15.25      6.34 o
  -3  12   9       36.98       45.77      5.31 o
  -2  12   9       36.68       32.36      4.78 o
  -1  12   9      439.65      438.20      8.14 o
   0  12   9      510.08      526.49     10.08 o
   1  12   9      415.53      409.21      8.38 o
   2  12   9      465.96      497.97     12.63 o
   3  12   9      127.57      124.89      8.24 o
   4  12   9       76.77       64.00      6.90 o
   5  12   9       26.14       34.52      9.12 o
   6  12   9      150.49      160.44      7.98 o
   7  12   9      163.75      178.57      8.20 o
   8  12   9       16.79       18.13      5.50 o
   9  12   9      121.79      112.75     10.04 o
  -7  13   9        9.90       11.69      9.20 o
  -6  13   9       80.35      122.70     40.53 o
  -5  13   9       82.34       93.21     12.71 o
  -4  13   9       36.96       30.57      7.13 o
  -3  13   9        4.79        4.37      5.38 o
  -2  13   9      388.55      401.85     10.61 o
  -1  13   9       28.64       28.54      3.90 o
   0  13   9        1.10       -1.23      2.90 o
   1  13   9       97.09       96.95      7.07 o
   2  13   9      213.29      206.02      9.65 o
   3  13   9       91.97      104.09      8.19 o
   4  13   9      240.42      265.55     11.62 o
   5  13   9      471.42      444.38     15.38 o
   6  13   9        3.62        7.24      5.54 o
   7  13   9        2.09        0.92      6.93 o
   8  13   9      112.35      123.27      9.90 o
   9  13   9      117.33      111.87     17.26 o
  -6  14   9       29.39       45.84     10.48 o
  -5  14   9       10.46       13.11      8.42 o
  -4  14   9      235.74      247.30     12.19 o
  -3  14   9      202.94      220.08      9.77 o
  -2  14   9        0.96       -4.84      4.84 o
  -1  14   9       64.82       71.71      4.87 o
   0  14   9       23.28       27.06      3.42 o
   1  14   9       18.82       15.44      8.05 o
   2  14   9      103.01      105.70      9.03 o
   3  14   9       73.51       74.81      7.94 o
   4  14   9      150.42      151.18      9.54 o
   5  14   9      381.87      380.78     17.82 o
   6  14   9       19.66       26.22      6.63 o
   7  14   9      198.25      194.85     11.15 o
   8  14   9      156.64      172.22     10.28 o
  -5  15   9        7.41        9.62      8.78 o
  -4  15   9       24.80       18.22      9.79 o
  -3  15   9      192.68      190.75     12.08 o
  -2  15   9       15.61       14.53      4.65 o
  -1  15   9      251.83      255.75      7.85 o
   0  15   9      164.80      176.57      9.56 o
   1  15   9       49.06       47.92      6.72 o
   2  15   9      108.36       97.05     15.20 o
   3  15   9      199.35      194.04     11.19 o
   4  15   9       12.65       10.71      6.61 o
   5  15   9        7.15       13.12      7.55 o
   6  15   9       14.00        3.11      6.83 o
   7  15   9      235.69      246.07     12.81 o
  -4  16   9        0.14       -4.67     11.93 o
  -3  16   9       25.99       40.55     11.06 o
  -2  16   9        2.43       -1.03      6.97 o
  -1  16   9        5.24       -3.51      3.51 o
   0  16   9      193.72      192.79     12.37 o
   1  16   9       55.44       59.41      8.70 o
   2  16   9      274.33      268.09     23.16 o
   3  16   9       39.35       38.60     13.75 o
   4  16   9        0.70       -2.53      6.56 o
   5  16   9      336.46      328.89     21.45 o
   6  16   9      128.57      127.39     11.03 o
  -2  17   9       18.91       29.69      4.80 o
  -1  17   9        2.93        7.48      7.88 o
   0  17   9       12.87       23.86      8.31 o
   1  17   9       13.97        7.61      7.54 o
   2  17   9      115.91      130.58     13.55 o
   3  17   9        0.51        2.88      9.25 o
   4  17   9      191.80      204.21     14.30 o
   5  17   9       85.10       88.94     10.93 o
  -4 -12  10       85.00       78.65     17.89 o
  -3 -12  10       11.17       -0.80      7.43 o
  -2 -12  10       53.07       77.28     11.98 o
  -1 -12  10       27.80       25.55      5.25 o
   0 -12  10       51.09       52.19      5.82 o
   1 -12  10        0.59       -5.86      5.86 o
   2 -12  10       13.44       12.74     13.70 o
  -6 -11  10      135.17      145.11     13.40 o
  -5 -11  10      121.01      133.51     13.01 o
  -4 -11  10        5.12        4.60      8.70 o
  -3 -11  10        7.15       22.58      7.81 o
  -2 -11  10       53.47       45.11      8.34 o
  -1 -11  10      133.06      130.97      7.19 o
   0 -11  10       66.93       67.75      5.75 o
   1 -11  10       15.45        9.49      7.54 o
   2 -11  10      216.90      222.47     11.64 o
   3 -11  10       82.87      102.78     18.16 o
   4 -11  10       32.89       30.11     12.37 o
  -7 -10  10      339.78      367.94     23.91 o
  -6 -10  10       95.80       61.33     10.79 o
  -5 -10  10        3.19       14.06      8.61 o
  -4 -10  10        1.59        5.05      6.50 o
  -3 -10  10       45.11       39.99      7.72 o
  -2 -10  10      184.91      183.13      6.03 o
  -1 -10  10       73.24       78.06      5.48 o
   0 -10  10        8.73        6.07      5.25 o
   1 -10  10      208.39      210.45      9.60 o
   2 -10  10      315.49      340.23     13.71 o
   3 -10  10        8.54       11.90      8.37 o
   4 -10  10      148.36      126.53     12.05 o
   5 -10  10      170.64      170.66     13.41 o
  -8  -9  10      262.22      266.97     15.23 o
  -7  -9  10       34.22       47.91     11.49 o
  -6  -9  10       28.36       34.92     12.19 o
  -5  -9  10       39.48       27.32      8.62 o
  -4  -9  10      368.97      347.43     13.73 o
  -3  -9  10      576.16      549.03     22.56 o
  -2  -9  10       36.36       43.76      4.30 o
  -1  -9  10       80.79       70.75      5.25 o
   0  -9  10      251.93      264.32     11.09 o
   1  -9  10      166.90      189.00     10.49 o
   2  -9  10        3.46       13.44      6.30 o
   3  -9  10      110.96      122.32     11.15 o
   4  -9  10      117.98      114.39     11.43 o
   5  -9  10      177.62      184.78     13.28 o
   6  -9  10       22.93       14.92      8.21 o
  -8  -8  10       80.20       82.08     10.26 o
  -7  -8  10       48.60       59.43     16.48 o
  -6  -8  10        7.00       10.24      7.66 o
  -5  -8  10      305.61      297.04     15.34 o
  -4  -8  10      110.44      105.00      8.27 o
  -3  -8  10       75.16       74.46      4.72 o
  -2  -8  10       18.07        9.94      3.63 o
  -1  -8  10     1417.62     1435.65     20.46 o
   0  -8  10      564.06      584.82     13.77 o
   1  -8  10      357.64      355.89     11.31 o
   2  -8  10      361.74      389.11     13.41 o
   3  -8  10      119.31      126.22     10.81 o
   4  -8  10        3.59       -5.20      7.01 o
   5  -8  10       87.16       87.59      8.78 o
   6  -8  10       71.15       77.75      8.49 o
   7  -8  10       35.34       29.11     11.57 o
  -9  -7  10      192.21      209.28     13.60 o
  -8  -7  10       31.93       26.59      8.43 o
  -7  -7  10       10.70        9.81      7.43 o
  -6  -7  10      279.36      255.26     13.68 o
  -5  -7  10      370.31      360.29     12.99 o
  -4  -7  10       57.01       53.11      6.67 o
  -3  -7  10      724.36      705.97     12.48 o
  -2  -7  10      812.86      798.08     20.09 o
  -1  -7  10       70.17       77.44      4.49 o
   0  -7  10       11.58        9.58      4.45 o
   1  -7  10      313.50      300.53     10.03 o
   2  -7  10      343.32      346.63     10.83 o
   3  -7  10        3.75       -1.65      5.58 o
   4  -7  10      196.79      197.26     10.34 o
   5  -7  10      328.27      338.53     19.72 o
   6  -7  10       56.09       64.07      6.96 o
   7  -7  10        0.27       -2.45      5.26 o
   8  -7  10       97.60      105.04      6.53 o
  -9  -6  10       60.39       61.18     12.14 o
  -8  -6  10       67.75       65.61      9.50 o
  -7  -6  10      346.90      321.60     15.39 o
  -6  -6  10      730.12      694.45     21.61 o
  -5  -6  10       30.31       38.51      6.41 o
  -4  -6  10      941.63      897.99     19.93 o
  -3  -6  10      550.62      533.97     10.40 o
  -2  -6  10      135.27      144.55      5.13 o
  -1  -6  10      345.47      346.05      7.66 o
   0  -6  10      176.03      182.35      7.63 o
   1  -6  10        6.58        9.10      7.19 o
   2  -6  10      105.21      109.53      5.97 o
   3  -6  10        7.55        8.56      4.22 o
   4  -6  10      848.48      841.55     17.19 o
   5  -6  10      259.62      276.84     10.42 o
   6  -6  10       46.49       41.29      7.34 o
   7  -6  10       31.17       29.82      6.06 o
   8  -6  10       77.58       88.78      7.13 o
 -10  -5  10        0.80        7.24      7.86 o
  -9  -5  10      153.36      138.35     13.03 o
  -8  -5  10      376.96      379.27     16.67 o
  -7  -5  10      323.81      311.95     24.92 o
  -6  -5  10       28.85       17.78      7.22 o
  -5  -5  10      415.17      410.57     29.20 o
  -4  -5  10      978.52      972.36     16.49 o
  -3  -5  10       14.95       17.75      3.52 o
  -2  -5  10       69.18       68.71      3.88 o
  -1  -5  10      387.79      395.39      8.86 o
   0  -5  10      354.12      355.33      9.84 o
   1  -5  10       38.90       36.96      4.37 o
   2  -5  10      627.59      597.11     10.79 o
   3  -5  10      392.98      383.71      8.79 o
   4  -5  10        3.37        0.11      4.30 o
   5  -5  10      176.70      169.77      8.18 o
   6  -5  10        5.72       18.90      6.62 o
   7  -5  10      290.24      284.19      8.53 o
   8  -5  10       16.25       17.09      4.67 o
   9  -5  10       11.35       12.56      7.08 o
 -10  -4  10      136.79      136.80     15.06 o
  -9  -4  10      435.10      446.02     44.67 o
  -8  -4  10      256.07      279.96     14.70 o
  -7  -4  10       32.67       28.58      7.36 o
  -6  -4  10     1408.94     1390.91     28.08 o
  -5  -4  10       17.56       17.29      5.22 o
  -4  -4  10        2.73        1.14      2.51 o
  -3  -4  10        3.59        4.42      2.46 o
  -2  -4  10      249.78      264.18      6.36 o
  -1  -4  10      879.48      876.85     13.68 o
   0  -4  10      267.75      278.27      7.66 o
   1  -4  10      296.23      295.72      8.00 o
   2  -4  10     1255.44     1254.28     21.54 o
   3  -4  10      817.88      805.37     12.38 o
   4  -4  10      156.19      154.68     10.42 o
   5  -4  10      415.67      422.02     17.66 o
   6  -4  10       40.46       42.74      4.52 o
   7  -4  10        2.02        8.80      3.82 o
   8  -4  10        0.88        4.54      3.60 o
   9  -4  10      111.20      103.75     12.59 o
 -10  -3  10      206.50      236.54     14.44 o
  -9  -3  10      155.53      161.35     11.82 o
  -8  -3  10      192.01      186.18     12.25 o
  -7  -3  10      126.34      139.97     10.52 o
  -6  -3  10       94.72       97.35      9.92 o
  -5  -3  10      179.96      180.02      4.51 o
  -4  -3  10      214.59      212.36      5.57 o
  -3  -3  10     1164.25     1158.44     14.49 o
  -2  -3  10      756.72      756.06     11.00 o
  -1  -3  10        0.61       -2.11      2.11 o
   0  -3  10      217.20      223.71      7.93 o
   1  -3  10     1246.52     1206.57     16.44 o
   2  -3  10       68.29       84.18      6.13 o
   3  -3  10       26.50       28.18      3.24 o
   4  -3  10      236.67      236.10      8.37 o
   5  -3  10      577.91      567.48      9.86 o
   6  -3  10      127.40      116.62      5.51 o
   7  -3  10      204.12      210.38      6.74 o
   8  -3  10      434.88      430.15     13.74 o
   9  -3  10      124.56      112.88      9.01 o
  10  -3  10        1.96        7.18      8.11 o
 -10  -2  10       16.54       22.20     12.42 o
  -9  -2  10        5.63       13.72      7.78 o
  -8  -2  10      135.97      125.84     12.44 o
  -7  -2  10      298.54      289.00     14.25 o
  -6  -2  10       16.34       20.44      5.30 o
  -5  -2  10       39.64       42.64      3.23 o
  -4  -2  10     1046.45     1073.20     12.09 o
  -3  -2  10     1381.31     1404.78     15.88 o
  -2  -2  10       13.84       19.89      2.43 o
  -1  -2  10     1507.06     1536.12     17.63 o
   0  -2  10      399.67      439.80      8.22 o
   1  -2  10        2.35        1.92      2.18 o
   2  -2  10      356.43      352.94     11.97 o
   3  -2  10      534.60      533.63      9.04 o
   4  -2  10      134.17      138.51      4.72 o
   5  -2  10       48.12       49.17      3.62 o
   6  -2  10       23.34       15.45      3.47 o
   7  -2  10      265.99      276.86      5.72 o
   8  -2  10      255.44      277.92     11.06 o
   9  -2  10        7.60       10.16      6.28 o
  10  -2  10      179.64      192.03     12.37 o
 -11  -1  10       26.48       39.50     13.43 o
 -10  -1  10        2.76      -10.62     10.62 o
  -9  -1  10      386.81      378.66     17.13 o
  -8  -1  10       27.04       28.05      7.63 o
  -7  -1  10        1.59       -3.29      4.00 o
  -6  -1  10       25.00       27.69      4.57 o
  -5  -1  10     1211.69     1173.54     17.99 o
  -4  -1  10      762.71      800.41      9.89 o
  -3  -1  10       51.83       52.67      2.93 o
  -2  -1  10       43.26       61.84      2.75 o
  -1  -1  10      811.70      919.53     10.50 o
   0  -1  10      423.70      417.75      6.56 o
   1  -1  10     1892.60     1844.89     18.69 o
   2  -1  10      680.12      695.03     12.13 o
   3  -1  10        9.13        8.36      2.01 o
   4  -1  10      171.87      177.13      6.81 o
   5  -1  10        6.46        6.82      2.93 o
   6  -1  10      326.88      309.71      8.32 o
   7  -1  10       27.80       29.63      5.45 o
   8  -1  10        0.22        3.81      5.10 o
   9  -1  10      186.86      184.91     12.62 o
  10  -1  10      190.45      208.24     12.61 o
 -11   0  10       35.37       43.54     10.37 o
 -10   0  10      109.61      137.18     12.25 o
  -9   0  10       88.32       83.36      9.45 o
  -8   0  10      168.19      154.10     12.43 o
  -7   0  10      188.50      194.61      8.13 o
  -6   0  10     1193.82     1171.15     14.48 o
  -5   0  10      462.75      452.40      8.12 o
  -4   0  10       59.95       69.56      3.42 o
  -3   0  10      614.82      664.66      8.11 o
  -2   0  10      692.34      748.42      8.78 o
  -1   0  10      493.23      491.19      6.78 o
   0   0  10      178.55      221.65      4.52 o
   1   0  10      193.44      182.11      4.08 o
   2   0  10     1304.12     1267.62     11.78 o
   3   0  10     2170.03     2125.24     18.03 o
   4   0  10      326.33      338.49      5.94 o
   5   0  10      626.67      622.45     10.79 o
   6   0  10       64.06       56.69      3.05 o
   7   0  10       41.52       47.68      6.15 o
   8   0  10      352.64      357.79     18.40 o
   9   0  10      179.15      169.02     10.68 o
  10   0  10        2.87       -0.88      7.17 o
 -11   1  10       79.73       87.15     11.21 o
 -10   1  10      315.43      309.24     15.81 o
  -9   1  10        0.53        8.11      5.79 o
  -8   1  10       78.98       85.48      6.87 o
  -7   1  10      541.15      535.22     12.93 o
  -6   1  10      462.03      461.53      8.26 o
  -5   1  10       70.13       80.52      5.12 o
  -4   1  10     1180.26     1222.34     13.58 o
  -3   1  10      466.66      475.04      6.34 o
  -2   1  10        7.68       13.87      2.05 o
  -1   1  10       34.86       49.29      2.56 o
   0   1  10      645.28      641.79      9.32 o
   1   1  10      723.60      730.40      8.54 o
   2   1  10      208.74      177.71      3.32 o
   3   1  10       25.03       24.46      2.17 o
   4   1  10      489.08      503.27      6.52 o
   5   1  10      690.70      676.09      9.17 o
   6   1  10       20.50       22.97      4.56 o
   7   1  10      838.72      818.88     16.53 o
   8   1  10      364.14      380.18     13.79 o
   9   1  10       14.09       12.66      6.39 o
  10   1  10       12.34       17.76      7.06 o
  11   1  10       45.43       51.60      8.80 o
 -11   2  10      114.62      111.76      9.30 o
 -10   2  10       25.68       22.14      6.90 o
  -9   2  10      101.80      116.98      8.82 o
  -8   2  10      681.85      665.36     17.45 o
  -7   2  10       23.73       24.23      3.02 o
  -6   2  10      379.54      381.82      8.97 o
  -5   2  10      812.30      788.37     10.60 o
  -4   2  10       88.88       87.26      3.75 o
  -3   2  10      309.24      284.89      5.98 o
  -2   2  10       27.71       34.65      2.41 o
  -1   2  10      484.34      487.27      6.48 o
   0   2  10     1388.92     1313.51     12.80 o
   1   2  10      641.17      637.38      7.13 o
   2   2  10     1356.71     1365.23     11.04 o
   3   2  10     2095.13     2034.12     17.67 o
   4   2  10       10.99       13.79      1.96 o
   5   2  10      406.66      392.39      5.83 o
   6   2  10      102.58      105.93      5.40 o
   7   2  10      364.11      371.22     12.41 o
   8   2  10       72.27       74.62      7.32 o
   9   2  10       50.06       52.72      8.21 o
  10   2  10       13.39        1.60      6.51 o
  11   2  10       65.31       65.84      8.85 o
 -11   3  10       16.53       11.11     11.15 o
 -10   3  10      318.21      305.90     13.08 o
  -9   3  10       63.76       74.60      6.99 o
  -8   3  10       41.26       44.81      5.95 o
  -7   3  10      392.06      401.00      8.63 o
  -6   3  10      798.62      784.59     17.35 o
  -5   3  10      366.82      357.76      6.99 o
  -4   3  10       29.69       30.61      3.31 o
  -3   3  10        5.92        7.09      2.37 o
  -2   3  10      108.93      101.81      3.33 o
  -1   3  10      884.04      819.67      8.86 o
   0   3  10        2.64        6.16      1.54 o
   1   3  10      606.41      603.84      6.13 o
   2   3  10     1440.39     1385.17     11.91 o
   3   3  10      208.37      204.52      3.92 o
   4   3  10       37.76       47.07      2.29 o
   5   3  10     1058.42     1049.59     15.88 o
   6   3  10      236.94      224.08      7.19 o
   7   3  10      145.70      143.63      7.83 o
   8   3  10        9.49        1.93      5.14 o
   9   3  10        9.41        4.77      5.87 o
  10   3  10       26.07       19.27      7.44 o
  11   3  10        8.15       10.45      6.91 o
 -10   4  10       69.78       78.25      8.71 o
  -9   4  10        4.27       10.01      5.59 o
  -8   4  10      230.79      224.12      6.00 o
  -7   4  10      517.20      530.02      9.75 o
  -6   4  10       37.45       52.68      4.82 o
  -5   4  10      199.44      190.10      5.78 o
  -4   4  10       42.02       42.57      3.74 o
  -3   4  10     1552.41     1488.67     17.91 o
  -2   4  10       22.08       30.34      2.54 o
  -1   4  10      150.08      140.14      3.45 o
   0   4  10      637.55      671.61      7.26 o
   1   4  10      638.49      649.13      6.34 o
   2   4  10      295.41      269.16      4.16 o
   3   4  10       74.64       75.54      2.40 o
   4   4  10       22.55       25.94      2.24 o
   5   4  10       27.86       26.28      3.58 o
   6   4  10      155.85      147.86      7.26 o
   7   4  10       14.52       18.24      4.51 o
   8   4  10      131.26      148.40      7.66 o
   9   4  10      122.63      120.27      9.64 o
  10   4  10        0.21       -1.94      5.85 o
  11   4  10       37.75       45.68      7.68 o
 -10   5  10        0.79       -2.15      5.61 o
  -9   5  10      152.78      156.27     12.49 o
  -8   5  10      248.96      238.05      6.76 o
  -7   5  10       40.75       37.62      4.07 o
  -6   5  10      180.63      181.56      5.50 o
  -5   5  10      133.97      136.61      6.43 o
  -4   5  10       90.99       89.07      4.61 o
  -3   5  10      376.81      391.13      8.09 o
  -2   5  10       24.41       23.22      3.40 o
  -1   5  10     1057.60     1068.52     11.84 o
   0   5  10     2486.46     2416.62     20.46 o
   1   5  10       21.01       20.30      1.52 o
   2   5  10       69.53       72.91      2.37 o
   3   5  10       88.00       79.95      3.99 o
   4   5  10      207.53      203.30      5.45 o
   5   5  10      126.40      129.90      6.55 o
   6   5  10        4.89        5.44      3.87 o
   7   5  10      410.97      403.90     11.04 o
   8   5  10      401.17      404.97     17.11 o
   9   5  10       36.65       40.22      6.62 o
  10   5  10       70.63       70.15      9.28 o
  11   5  10       31.07       28.45      7.17 o
 -10   6  10       72.89       79.05      8.09 o
  -9   6  10      163.90      175.38      6.43 o
  -8   6  10      121.29      125.80      9.18 o
  -7   6  10       30.56       36.34      4.17 o
  -6   6  10       51.50       58.31      5.04 o
  -5   6  10      457.74      448.16     10.23 o
  -4   6  10      245.11      233.09      6.79 o
  -3   6  10      153.74      162.75      5.22 o
  -2   6  10      472.28      455.09      8.08 o
  -1   6  10      733.43      705.22      9.45 o
   0   6  10      813.17      795.55      8.24 o
   1   6  10      119.72      104.10      3.29 o
   2   6  10     1224.08     1197.21     11.33 o
   3   6  10      409.46      400.78      5.33 o
   4   6  10       66.71       67.74      4.54 o
   5   6  10      391.15      372.28      8.75 o
   6   6  10      741.41      695.60     14.21 o
   7   6  10      391.24      373.81     15.25 o
   8   6  10       18.19       15.87      4.72 o
   9   6  10       26.78       28.20      5.44 o
  10   6  10      121.31      124.46      8.67 o
  11   6  10       38.39       40.29      7.05 o
 -10   7  10       61.50       62.01      8.11 o
  -9   7  10        2.10        5.49      3.66 o
  -8   7  10        3.89        4.84      3.70 o
  -7   7  10       73.80       77.29      5.86 o
  -6   7  10      920.39      947.71     16.48 o
  -5   7  10      161.25      161.06      6.87 o
  -4   7  10      306.71      327.15      8.10 o
  -3   7  10     1081.12     1105.77     14.67 o
  -2   7  10      513.66      511.15      9.52 o
  -1   7  10        0.09        3.25      2.13 o
   0   7  10      696.42      705.44      8.39 o
   1   7  10       36.42       40.96      2.44 o
   2   7  10      345.26      332.11      5.24 o
   3   7  10     1127.69     1084.04     14.91 o
   4   7  10      689.51      698.85     12.14 o
   5   7  10     2801.39     2698.59     37.41 o
   6   7  10      224.73      221.08      7.13 o
   7   7  10       58.59       63.10      6.16 o
   8   7  10      195.50      188.67      7.15 o
   9   7  10      125.22      127.36      6.47 o
  10   7  10       40.74       41.72      5.35 o
  11   7  10        6.81        7.08      5.13 o
  -9   8  10       45.89       42.52      4.71 o
  -8   8  10      321.38      303.38      9.92 o
  -7   8  10      195.52      208.45      8.63 o
  -6   8  10        1.42        1.62      4.29 o
  -5   8  10      119.17      119.19      6.32 o
  -4   8  10      135.61      138.85      5.87 o
  -3   8  10      218.83      211.63      6.44 o
  -2   8  10       13.60       18.13      3.70 o
  -1   8  10      258.14      254.27      6.10 o
   0   8  10      909.99      872.96     10.79 o
   1   8  10     1123.78     1078.51     13.48 o
   2   8  10      191.27      184.75      4.58 o
   3   8  10     1790.50     1743.31     23.14 o
   4   8  10      148.66      149.06      8.00 o
   5   8  10        7.83        4.13      3.90 o
   6   8  10       77.00       78.25      8.28 o
   7   8  10      179.65      187.22      9.04 o
   8   8  10      153.92      148.11      7.94 o
   9   8  10        6.13        1.43      4.75 o
  10   8  10       31.00       39.21      5.84 o
  -9   9  10       98.04      102.48      7.03 o
  -8   9  10       70.71       66.81      7.84 o
  -7   9  10       22.89       25.81      5.33 o
  -6   9  10      145.42      149.12      7.43 o
  -5   9  10       40.78       42.45      5.16 o
  -4   9  10       29.08       31.62      5.27 o
  -3   9  10       12.20       14.27      4.14 o
  -2   9  10      185.32      182.46      7.60 o
  -1   9  10      720.88      702.61     11.48 o
   0   9  10      412.57      400.65      7.68 o
   1   9  10        2.74        2.83      2.05 o
   2   9  10      590.57      577.19      7.47 o
   3   9  10      504.23      521.97     10.57 o
   4   9  10       16.08       12.12      4.09 o
   5   9  10      188.97      186.74      7.67 o
   6   9  10      243.72      233.90      8.83 o
   7   9  10       60.76       64.30      6.20 o
   8   9  10        0.03       -3.66      4.89 o
   9   9  10        4.49        4.20      4.85 o
  10   9  10       81.26       80.86      7.33 o
  -8  10  10        0.27        0.98      7.00 o
  -7  10  10        3.11       11.26      5.77 o
  -6  10  10      147.31      167.70      8.90 o
  -5  10  10       59.52       47.19     10.67 o
  -4  10  10       79.22       82.70      6.51 o
  -3  10  10      446.70      443.70     12.46 o
  -2  10  10      399.50      410.86      8.59 o
  -1  10  10       96.24       97.29      4.30 o
   0  10  10       16.10        8.29      2.61 o
   1  10  10      364.24      352.49      7.04 o
   2  10  10      275.37      268.53      9.11 o
   3  10  10       25.38       29.03      4.12 o
   4  10  10      167.86      158.44      7.29 o
   5  10  10      369.94      374.61     10.82 o
   6  10  10      216.52      208.04      8.46 o
   7  10  10       13.01        9.39      4.75 o
   8  10  10        9.44       16.03      4.91 o
   9  10  10       94.52      100.33     11.24 o
  10  10  10      219.91      215.10     13.45 o
  -8  11  10       19.32       30.69      8.55 o
  -7  11  10      110.99      101.40      9.41 o
  -6  11  10        1.49       13.12      8.12 o
  -5  11  10        4.02       10.39      7.61 o
  -4  11  10      245.92      250.83     10.93 o
  -3  11  10      933.75      917.67     16.39 o
  -2  11  10      368.32      364.93     10.05 o
  -1  11  10      809.60      825.59     11.75 o
   0  11  10      491.47      489.95      9.24 o
   1  11  10       37.01       39.78      3.82 o
   2  11  10      154.31      158.15      7.58 o
   3  11  10      133.81      131.49      8.25 o
   4  11  10       96.32      102.60      8.01 o
   5  11  10      377.74      382.01     11.05 o
   6  11  10      146.27      140.95     10.03 o
   7  11  10       36.22       41.22      6.03 o
   8  11  10      420.53      411.84     12.11 o
   9  11  10      117.30      111.14      7.88 o
  10  11  10       33.89       35.84      8.35 o
  -7  12  10        5.65        4.77      8.75 o
  -6  12  10      118.98      129.02     11.87 o
  -5  12  10      164.00      172.98     24.34 o
  -4  12  10      254.76      255.80     11.94 o
  -3  12  10       93.74      101.19      6.57 o
  -2  12  10       23.67       22.49      4.80 o
  -1  12  10      130.64      129.61      5.82 o
   0  12  10      552.88      542.29      9.83 o
   1  12  10       66.57       60.90      3.08 o
   2  12  10      814.16      807.16     16.92 o
   3  12  10      429.73      410.81     15.26 o
   4  12  10       12.11        7.68      5.75 o
   5  12  10        7.40       12.84      5.62 o
   6  12  10      118.95      107.98      7.27 o
   7  12  10      100.33       88.24      7.06 o
   8  12  10      115.14      132.48      8.41 o
   9  12  10       20.17       34.87      8.02 o
  -7  13  10        0.83       -1.31     14.05 o
  -6  13  10      102.19      105.55     14.69 o
  -5  13  10      105.07      119.67     11.74 o
  -4  13  10       56.51       64.89      8.26 o
  -3  13  10      377.59      408.76     16.01 o
  -2  13  10      287.00      303.87      9.64 o
  -1  13  10       87.97       91.53      7.05 o
   0  13  10      165.14      173.14      5.88 o
   1  13  10       48.10       59.23      6.91 o
   2  13  10        6.53        7.98      5.15 o
   3  13  10      498.32      468.46     18.88 o
   4  13  10        0.89       -0.51      5.61 o
   5  13  10      368.67      369.84     13.82 o
   6  13  10      322.12      338.57     20.03 o
   7  13  10        0.45       -0.45      5.12 o
   8  13  10      181.12      201.82     16.48 o
  -6  14  10       10.59       13.17      9.28 o
  -5  14  10       42.39       34.62      9.84 o
  -4  14  10      217.38      213.28     11.52 o
  -3  14  10       17.67       15.55      6.00 o
  -2  14  10       18.86       21.10      5.80 o
  -1  14  10      119.79      121.96      6.05 o
   0  14  10       73.31       75.78      4.17 o
   1  14  10       23.35       20.18      6.03 o
   2  14  10        4.66        1.54      6.04 o
   3  14  10        0.69       -1.38      6.16 o
   4  14  10       73.10       72.12      8.29 o
   5  14  10      188.92      206.26     12.04 o
   6  14  10        3.51        1.26      6.16 o
   7  14  10       23.57       35.14     16.25 o
   8  14  10      293.88      304.27     13.65 o
  -5  15  10       14.12       -0.63     19.96 o
  -4  15  10        5.11        1.38     12.32 o
  -3  15  10        6.74        4.84      7.73 o
  -2  15  10       12.21       -2.49      4.30 o
  -1  15  10       24.11       22.36      4.38 o
   0  15  10       99.86      105.61      8.41 o
   1  15  10       20.17       27.19      6.49 o
   2  15  10       44.97       39.60      8.08 o
   3  15  10      432.69      415.74     22.05 o
   4  15  10       21.21       28.50      7.42 o
   5  15  10        2.45        7.37      7.55 o
   6  15  10       37.74       25.77      8.00 o
   7  15  10       85.85       96.18      9.90 o
  -3  16  10        7.39        4.83      9.63 o
  -2  16  10       25.65       32.77      7.10 o
  -1  16  10        3.82        9.21      4.65 o
   0  16  10        7.07        3.21      7.51 o
   1  16  10        0.81        5.13      6.32 o
   2  16  10      169.05      185.98     12.46 o
   3  16  10      240.66      239.21     12.76 o
   4  16  10        2.42       -2.19      7.90 o
   5  16  10       79.34       73.40     10.22 o
   6  16  10      219.04      235.41     19.31 o
  -1  17  10       18.79       12.38      8.04 o
   0  17  10       59.61       64.85      9.71 o
   1  17  10       73.55       85.44      9.97 o
   2  17  10       10.76       17.13      9.92 o
   3  17  10        0.32        6.17      9.40 o
   4  17  10       16.79       19.99      9.61 o
  -4 -11  11       73.28       86.05     12.37 o
  -3 -11  11        8.44       13.83      7.70 o
  -2 -11  11       59.86       86.06     10.04 o
  -1 -11  11       63.04       67.78      5.46 o
   0 -11  11      136.05      150.22      7.50 o
   1 -11  11        1.08       16.48      9.55 o
   2 -11  11      216.33      230.33     21.84 o
  -6 -10  11      175.51      174.04     22.39 o
  -5 -10  11       27.66       31.58     17.95 o
  -4 -10  11        0.57       -2.70      6.77 o
  -3 -10  11        4.48       -6.81      6.81 o
  -2 -10  11      402.38      406.45      8.61 o
  -1 -10  11       71.14       73.00      5.64 o
   0 -10  11      118.76      142.93     13.28 o
   1 -10  11      141.37      149.62     13.13 o
   2 -10  11       45.60       53.10     12.02 o
   3 -10  11       68.68       61.68     10.35 o
   4 -10  11       58.48       75.74     12.14 o
  -7  -9  11      122.43      141.39     13.09 o
  -6  -9  11       86.65      107.54     11.97 o
  -5  -9  11       77.56       87.61     11.06 o
  -4  -9  11      148.31      166.96     16.02 o
  -3  -9  11      790.67      777.94     20.76 o
  -2  -9  11       10.58       13.56      4.00 o
  -1  -9  11      352.13      350.96      9.69 o
   0  -9  11       49.42       63.08      8.44 o
   1  -9  11       90.27       94.62      8.67 o
   2  -9  11        3.70       10.64      6.61 o
   3  -9  11       52.94       95.81     15.26 o
   4  -9  11       20.56       17.94      8.83 o
   5  -9  11      148.14      144.15     14.48 o
  -8  -8  11      298.74      309.25     16.68 o
  -7  -8  11       83.46       71.22     10.67 o
  -6  -8  11        8.10       11.02      8.30 o
  -5  -8  11      234.30      240.57     14.51 o
  -4  -8  11      291.74      284.08     12.43 o
  -3  -8  11        1.85       -3.52      5.06 o
  -2  -8  11       11.33       11.99      3.93 o
  -1  -8  11      111.47      111.02      7.62 o
   0  -8  11      482.84      501.18     14.96 o
   1  -8  11        9.53       10.35      5.37 o
   2  -8  11      244.20      258.67     11.65 o
   3  -8  11      264.59      263.13     16.81 o
   4  -8  11        6.30        4.36     11.63 o
   5  -8  11        0.35       -6.91      7.38 o
   6  -8  11       57.80       89.91     17.20 o
  -8  -7  11       66.56       68.36     17.79 o
  -7  -7  11        1.67        2.77      7.89 o
  -6  -7  11      386.04      355.10     16.96 o
  -5  -7  11      360.81      371.11     13.96 o
  -4  -7  11        4.85       10.44      6.25 o
  -3  -7  11      298.50      295.68      8.21 o
  -2  -7  11       99.97      107.21      5.67 o
  -1  -7  11       27.51       21.20      5.30 o
   0  -7  11       24.91       30.84      5.54 o
   1  -7  11       15.90       17.29      5.14 o
   2  -7  11      134.08      131.20      8.88 o
   3  -7  11      455.10      483.13     18.42 o
   4  -7  11        3.45        2.02      6.03 o
   5  -7  11      309.44      356.36     14.10 o
   6  -7  11      182.86      209.37     15.56 o
   7  -7  11        7.97       10.41      6.89 o
  -9  -6  11      110.26      138.80     12.45 o
  -8  -6  11      113.97      120.49     11.44 o
  -7  -6  11      215.21      208.68     13.60 o
  -6  -6  11       68.11       49.46      9.05 o
  -5  -6  11        9.13        7.99      5.95 o
  -4  -6  11       11.42       18.77      6.19 o
  -3  -6  11      196.46      189.83      6.44 o
  -2  -6  11      252.08      245.31      7.48 o
  -1  -6  11        9.95        1.45      4.40 o
   0  -6  11      141.18      137.76      7.25 o
   1  -6  11      343.37      354.62     14.60 o
   2  -6  11       75.70       74.18      7.24 o
   3  -6  11        0.31        0.13      5.50 o
   4  -6  11      198.21      196.16     12.35 o
   5  -6  11      283.15      292.27     10.80 o
   6  -6  11        5.76        5.90      7.17 o
   7  -6  11        6.80        9.73      5.78 o
   8  -6  11      188.41      181.80     10.54 o
  -9  -5  11       33.40       30.05      9.27 o
  -8  -5  11      121.45      139.88     11.89 o
  -7  -5  11       21.46       11.85      7.85 o
  -6  -5  11       50.69       54.74      8.82 o
  -5  -5  11       64.32       72.08      7.41 o
  -4  -5  11      149.64      145.76      7.17 o
  -3  -5  11       95.80      101.64      5.01 o
  -2  -5  11      371.79      387.66      8.11 o
  -1  -5  11       91.25      100.32      6.53 o
   0  -5  11     1054.51     1026.92     18.52 o
   1  -5  11      376.30      381.23     15.88 o
   2  -5  11      238.89      235.33      8.99 o
   3  -5  11     1043.20      997.83     21.72 o
   4  -5  11      144.08      148.53      7.89 o
   5  -5  11       64.12       51.33      6.32 o
   6  -5  11       38.23       44.69      7.89 o
   7  -5  11       11.90       13.32      4.59 o
   8  -5  11       83.93       77.46      8.16 o
 -10  -4  11       37.38       43.36     13.45 o
  -9  -4  11      116.40      108.70     11.62 o
  -8  -4  11       88.87       91.16     10.40 o
  -7  -4  11       24.59       16.98      7.91 o
  -6  -4  11       92.04       88.85      9.80 o
  -5  -4  11       83.90       87.78      7.49 o
  -4  -4  11      381.00      369.18      8.15 o
  -3  -4  11      168.18      180.65      6.25 o
  -2  -4  11      136.00      128.03      4.92 o
  -1  -4  11     1168.58     1153.56     19.62 o
   0  -4  11      211.33      216.60     11.45 o
   1  -4  11      184.66      169.87      6.55 o
   2  -4  11     1147.57     1112.43     15.78 o
   3  -4  11      340.20      346.25     10.44 o
   4  -4  11       26.29       29.88      5.30 o
   5  -4  11       90.54       98.38      7.67 o
   6  -4  11      121.64      122.30      6.29 o
   7  -4  11       22.74       24.09      4.37 o
   8  -4  11       60.65       65.32      8.00 o
   9  -4  11       14.13        8.08      7.20 o
 -10  -3  11       83.02       97.08     11.43 o
  -9  -3  11       51.22       62.53      9.92 o
  -8  -3  11       30.11       32.35      8.52 o
  -7  -3  11        4.79        6.13      6.91 o
  -6  -3  11      428.48      440.71     14.07 o
  -5  -3  11      545.40      519.58      8.89 o
  -4  -3  11      177.76      168.63      5.87 o
  -3  -3  11      942.49      927.89     12.85 o
  -2  -3  11     1812.38     1802.58     21.08 o
  -1  -3  11        6.16        9.26      3.90 o
   0  -3  11     1116.68     1070.44     19.40 o
   1  -3  11      449.55      423.87      8.27 o
   2  -3  11       38.83       47.63      3.82 o
   3  -3  11       35.11       33.41      4.84 o
   4  -3  11       14.85        4.09      4.35 o
   5  -3  11      178.63      184.92      6.89 o
   6  -3  11       74.16       76.35      5.19 o
   7  -3  11        6.34        4.36      3.54 o
   8  -3  11       94.40      110.62      8.82 o
   9  -3  11      143.56      141.88      9.86 o
 -10  -2  11       65.46       65.02     10.47 o
  -9  -2  11       39.57       30.31      8.87 o
  -8  -2  11       62.91       63.30     11.33 o
  -7  -2  11      289.81      287.81     11.99 o
  -6  -2  11      365.20      365.44     12.74 o
  -5  -2  11       26.26       31.03      3.42 o
  -4  -2  11      882.08      871.89     17.63 o
  -3  -2  11     1834.64     1794.43     20.76 o
  -2  -2  11       34.19       37.08      4.23 o
  -1  -2  11      979.13      917.23     13.30 o
   0  -2  11      863.28      848.97     11.77 o
   1  -2  11      274.13      261.94      8.27 o
   2  -2  11       65.44       70.06      4.95 o
   3  -2  11      193.23      183.84      6.08 o
   4  -2  11       70.00       75.11      4.87 o
   5  -2  11       55.40       65.11      5.36 o
   6  -2  11       43.00       46.34      4.31 o
   7  -2  11      303.25      301.07      7.71 o
   8  -2  11      242.16      252.98     11.43 o
   9  -2  11       70.46       59.67      7.82 o
 -10  -1  11       25.30       17.84     13.17 o
  -9  -1  11       19.26       13.50      8.36 o
  -8  -1  11      439.89      377.56     17.15 o
  -7  -1  11      377.75      356.38     15.59 o
  -6  -1  11      177.24      178.44      8.82 o
  -5  -1  11     1259.02     1198.25     15.57 o
  -4  -1  11      856.17      832.22     11.87 o
  -3  -1  11       51.99       55.96      3.63 o
  -2  -1  11      470.77      406.33     14.01 o
  -1  -1  11      128.01      119.49      5.19 o
   0  -1  11      362.99      330.30      6.91 o
   1  -1  11      196.16      218.99      6.51 o
   2  -1  11      847.45      818.21     12.01 o
   3  -1  11     1009.20      990.01     12.49 o
   4  -1  11      205.56      194.74      6.60 o
   5  -1  11      247.99      240.38      6.96 o
   6  -1  11      499.68      481.32      9.50 o
   7  -1  11      188.35      197.53      9.34 o
   8  -1  11       16.57       25.97      6.28 o
   9  -1  11        4.38       13.32      7.67 o
  10  -1  11      113.75      108.83     10.86 o
 -10   0  11       54.81       72.15     14.35 o
  -9   0  11      375.10      365.30     25.17 o
  -8   0  11       29.76       28.12      5.95 o
  -7   0  11      107.36       97.62      6.91 o
  -6   0  11      565.48      545.00      9.07 o
  -5   0  11     1345.84     1323.88     16.75 o
  -4   0  11       12.59       11.66      2.85 o
  -3   0  11      825.95      791.32     10.83 o
  -2   0  11      344.99      320.28      6.94 o
  -1   0  11      122.58      141.05      4.63 o
   0   0  11      291.82      264.17      6.06 o
   1   0  11      635.90      550.39      8.62 o
   2   0  11      189.03      181.18      5.66 o
   3   0  11      377.34      386.26      6.78 o
   4   0  11       32.72       35.84      2.99 o
   5   0  11     1358.52     1341.41     16.90 o
   6   0  11      631.56      642.98      9.90 o
   7   0  11       81.51       90.23     12.65 o
   8   0  11      141.26      126.15      8.26 o
   9   0  11      257.41      232.36     13.79 o
  10   0  11       13.09       19.17      7.86 o
 -10   1  11      172.96      170.94     10.55 o
  -9   1  11       25.64       28.23      8.14 o
  -8   1  11       31.84       29.39      5.69 o
  -7   1  11     1083.47     1091.85     15.92 o
  -6   1  11      301.44      316.40      7.17 o
  -5   1  11       59.39       54.29      3.43 o
  -4   1  11      152.33      141.92      6.78 o
  -3   1  11      188.63      209.04      6.09 o
  -2   1  11      223.71      239.22      6.35 o
  -1   1  11       86.93       63.72      3.56 o
   0   1  11     1047.97      975.60     14.03 o
   1   1  11     1045.53     1053.69     12.35 o
   2   1  11      348.69      366.58      5.35 o
   3   1  11      574.29      535.24      9.69 o
   4   1  11      898.55      890.16     10.67 o
   5   1  11       35.21       35.70      2.96 o
   6   1  11       11.83        6.53      4.48 o
   7   1  11       80.94       86.09      6.75 o
   8   1  11      272.36      260.13     12.07 o
   9   1  11      148.18      172.25     11.57 o
  10   1  11       64.69       63.48      9.10 o
 -10   2  11      110.93      116.42      9.60 o
  -9   2  11      296.92      292.41     11.12 o
  -8   2  11      349.64      365.98     13.60 o
  -7   2  11       69.28       65.74      6.41 o
  -6   2  11        0.24        1.15      2.94 o
  -5   2  11      165.85      155.53      4.95 o
  -4   2  11      170.65      168.21      5.11 o
  -3   2  11       96.54      104.59      4.36 o
  -2   2  11        0.45        2.90      2.43 o
  -1   2  11      458.67      468.33      9.03 o
   0   2  11     2707.65     2627.98     25.22 o
   1   2  11      191.70      217.93      3.91 o
   2   2  11      802.84      805.09      8.18 o
   3   2  11      458.29      443.67      6.53 o
   4   2  11       29.19       35.09      2.50 o
   5   2  11      180.71      171.18      4.79 o
   6   2  11      166.72      177.60      6.80 o
   7   2  11      255.52      249.26     11.06 o
   8   2  11      137.39      148.21      9.63 o
   9   2  11        1.06        5.31      8.68 o
  10   2  11       91.02       81.46     11.28 o
 -10   3  11       68.61       83.50      9.64 o
  -9   3  11      110.01      111.31      8.77 o
  -8   3  11      156.71      149.94      8.53 o
  -7   3  11        2.23        4.28      3.30 o
  -6   3  11      195.72      190.26      6.10 o
  -5   3  11      615.24      607.94      9.61 o
  -4   3  11       67.53       79.83      5.00 o
  -3   3  11        2.89        5.23      2.95 o
  -2   3  11     1477.00     1508.58     17.39 o
  -1   3  11      694.64      694.62     10.12 o
   0   3  11        0.90        3.36      1.85 o
   1   3  11       11.30       14.12      1.71 o
   2   3  11      397.27      406.20      5.70 o
   3   3  11      398.67      411.16      5.87 o
   4   3  11        3.34        0.91      1.83 o
   5   3  11      473.40      464.34     10.16 o
   6   3  11      917.13      944.01     15.71 o
   7   3  11      384.51      378.06     11.31 o
   8   3  11      112.92      104.08      8.41 o
   9   3  11      251.81      269.58     15.90 o
  10   3  11        5.07       10.48      8.46 o
 -10   4  11      175.99      170.23      9.78 o
  -9   4  11        9.50       14.08      5.98 o
  -8   4  11        0.63        2.57      2.99 o
  -7   4  11      168.43      154.66      5.81 o
  -6   4  11      303.05      326.43      7.17 o
  -5   4  11      470.87      484.85     10.24 o
  -4   4  11        1.31        9.84      3.48 o
  -3   4  11     1148.63     1167.46     14.73 o
  -2   4  11     1798.51     1680.67     20.49 o
  -1   4  11        6.04        5.53      2.48 o
   0   4  11     1862.18     1817.53     17.62 o
   1   4  11      485.12      539.42      7.65 o
   2   4  11        5.73        4.30      1.82 o
   3   4  11       37.21       41.78      2.39 o
   4   4  11      110.05      115.20      5.70 o
   5   4  11     1159.47     1177.43     17.76 o
   6   4  11      418.11      412.11     11.08 o
   7   4  11      114.84      116.04      7.57 o
   8   4  11      369.51      375.65     13.32 o
   9   4  11      224.64      234.33     11.34 o
  10   4  11       18.60       20.15      7.10 o
 -10   5  11       18.95       19.80      6.71 o
  -9   5  11       12.40       -3.74      5.67 o
  -8   5  11      333.02      335.59      8.13 o
  -7   5  11      667.75      664.12     11.75 o
  -6   5  11       43.46       35.29      4.70 o
  -5   5  11       72.31       68.79      5.19 o
  -4   5  11      529.71      509.94     12.16 o
  -3   5  11      404.13      392.04      8.50 o
  -2   5  11      342.35      332.39      9.63 o
  -1   5  11      139.76      157.58      5.75 o
   0   5  11      636.60      625.60      8.88 o
   1   5  11     1011.91      982.27     10.49 o
   2   5  11       11.28       11.67      1.83 o
   3   5  11     1967.05     1958.73     18.26 o
   4   5  11      584.89      594.47     10.29 o
   5   5  11        1.78        6.01      3.35 o
   6   5  11      308.20      291.78      9.43 o
   7   5  11      587.08      561.47     17.86 o
   8   5  11       49.94       48.27      5.98 o
   9   5  11      174.81      190.51     11.83 o
  10   5  11      183.82      172.17     10.29 o
 -10   6  11       22.21       27.59      7.10 o
  -9   6  11      223.94      213.22     12.11 o
  -8   6  11      211.94      213.46      7.85 o
  -7   6  11       56.30       50.91      4.70 o
  -6   6  11        9.11        7.51      4.25 o
  -5   6  11      597.30      591.04     13.52 o
  -4   6  11       33.26       40.95      4.10 o
  -3   6  11      147.04      153.24      5.35 o
  -2   6  11      374.07      368.53      7.61 o
  -1   6  11      404.60      390.69      7.83 o
   0   6  11      360.95      355.53      5.90 o
   1   6  11        0.80        0.42      1.84 o
   2   6  11      182.84      187.92      3.94 o
   3   6  11      659.47      660.40      8.41 o
   4   6  11      118.26      112.69      5.52 o
   5   6  11      897.63      873.61     14.77 o
   6   6  11      917.44      907.60     15.39 o
   7   6  11        4.99        7.90      4.58 o
   8   6  11      179.43      162.44      8.14 o
   9   6  11       78.31       87.49      7.11 o
  10   6  11       80.67       79.92     10.67 o
  -9   7  11      181.46      167.42      6.55 o
  -8   7  11       44.06       45.06      4.84 o
  -7   7  11       43.59       47.92      6.65 o
  -6   7  11       95.19      107.48      6.42 o
  -5   7  11      173.88      181.18      7.41 o
  -4   7  11        0.70        7.00      3.56 o
  -3   7  11      645.00      655.25     10.71 o
  -2   7  11      541.31      540.21     11.09 o
  -1   7  11      228.13      235.83      6.99 o
   0   7  11       25.20       25.53      2.30 o
   1   7  11      264.19      262.22      5.43 o
   2   7  11      235.57      229.15      6.03 o
   3   7  11        3.78        5.33      2.95 o
   4   7  11       92.78       98.76      5.19 o
   5   7  11      789.81      770.44     15.53 o
   6   7  11      201.23      209.71      8.34 o
   7   7  11       48.07       49.92      6.82 o
   8   7  11      131.99      132.43      6.64 o
   9   7  11        6.05       10.09      5.28 o
  10   7  11        2.99       -4.92      4.92 o
  -9   8  11        3.33        2.72      3.90 o
  -8   8  11       66.08       62.23      6.23 o
  -7   8  11      113.45      116.77      6.99 o
  -6   8  11      164.69      156.89      7.33 o
  -5   8  11       54.72       61.78      6.35 o
  -4   8  11       49.64       60.37      5.95 o
  -3   8  11      121.29      111.82      6.87 o
  -2   8  11     1620.03     1622.18     22.64 o
  -1   8  11      192.13      191.36      6.06 o
   0   8  11     1361.74     1336.71     15.71 o
   1   8  11      837.09      838.57     10.91 o
   2   8  11        2.31        1.67      2.10 o
   3   8  11      982.13      964.70     15.48 o
   4   8  11     1201.12     1158.62     20.05 o
   5   8  11        8.21       11.35      4.29 o
   6   8  11       37.74       34.23      5.21 o
   7   8  11      204.02      205.68      9.74 o
   8   8  11      122.86      129.26      7.65 o
   9   8  11      132.30      136.86      8.21 o
  10   8  11       74.89       85.68      8.22 o
  -9   9  11       60.39       60.48      6.67 o
  -8   9  11      222.73      217.94     15.75 o
  -7   9  11       76.11       76.75      6.52 o
  -6   9  11        1.06        7.42      4.87 o
  -5   9  11       68.19       63.63      6.53 o
  -4   9  11      634.07      639.27     14.82 o
  -3   9  11      258.81      255.56      9.47 o
  -2   9  11       40.25       45.13      5.42 o
  -1   9  11      480.79      492.80      8.22 o
   0   9  11      496.03      486.93      9.47 o
   1   9  11      159.78      149.64      5.01 o
   2   9  11      712.34      674.03      9.66 o
   3   9  11     1218.82     1219.72     18.49 o
   4   9  11       91.37      100.96      6.38 o
   5   9  11       24.46       24.60      5.03 o
   6   9  11      136.65      134.95      7.35 o
   7   9  11      303.69      301.75     10.58 o
   8   9  11       24.65       27.22      5.61 o
   9   9  11       66.33       59.74      9.48 o
  10   9  11       48.57       50.99      7.14 o
  -8  10  11       16.77       24.19      8.20 o
  -7  10  11       62.64       77.92      7.75 o
  -6  10  11      156.02      175.65     10.69 o
  -5  10  11      236.94      258.05     11.76 o
  -4  10  11      186.09      191.28     10.05 o
  -3  10  11      140.00      144.30      7.88 o
  -2  10  11     1052.74     1058.78     15.45 o
  -1  10  11      542.16      540.95     10.31 o
   0  10  11      160.13      168.11      5.15 o
   1  10  11      432.44      440.19      8.30 o
   2  10  11       65.02       61.33      5.67 o
   3  10  11      254.92      234.62      8.89 o
   4  10  11       11.45        3.14      4.36 o
   5  10  11      169.27      155.80      7.77 o
   6  10  11      210.43      213.98      9.40 o
   7  10  11       35.44       33.48      5.88 o
   8  10  11       93.73       73.97      6.77 o
   9  10  11      248.54      242.82     12.71 o
  10  10  11      128.88      114.58     15.61 o
  -7  11  11       16.75        9.57      8.58 o
  -6  11  11       90.14      102.08     11.19 o
  -5  11  11       17.71       11.61      7.97 o
  -4  11  11       36.20       35.26      6.04 o
  -3  11  11      471.38      465.59     11.69 o
  -2  11  11      634.55      610.17     13.09 o
  -1  11  11        0.93        2.84      2.96 o
   0  11  11      188.22      192.20      6.46 o
   1  11  11      649.55      625.38     10.06 o
   2  11  11        3.20        6.78      4.70 o
   3  11  11       85.94       76.06     10.73 o
   4  11  11       62.96       62.32      6.12 o
   5  11  11      105.61      107.84      7.37 o
   6  11  11       96.73      113.52      7.41 o
   7  11  11       39.03       42.41      6.84 o
   8  11  11      145.65      159.25      8.48 o
   9  11  11       53.46       57.71      9.66 o
  -7  12  11      155.09      186.77     27.73 o
  -6  12  11        8.46       15.96      9.09 o
  -5  12  11       65.20       49.80     14.09 o
  -4  12  11      314.83      303.93     11.48 o
  -3  12  11      165.54      166.14      7.83 o
  -2  12  11       46.99       53.49      5.55 o
  -1  12  11       31.20       33.36      4.18 o
   0  12  11       44.22       40.40      3.96 o
   1  12  11      566.81      544.81      8.85 o
   2  12  11        2.22       -0.96      4.89 o
   3  12  11      670.03      661.72     18.20 o
   4  12  11      489.47      503.01     15.73 o
   5  12  11       32.47       29.17      5.75 o
   6  12  11       36.66       32.37      5.98 o
   7  12  11       75.45       71.34      6.98 o
   8  12  11      140.38      126.97      8.81 o
   9  12  11        0.76        8.83      6.08 o
  -6  13  11        3.88        3.84      8.61 o
  -5  13  11      300.24      306.91     16.76 o
  -4  13  11      614.50      640.65     22.26 o
  -3  13  11       30.91       36.51      6.41 o
  -2  13  11      100.98      107.73      6.80 o
  -1  13  11      192.64      195.54      6.85 o
   0  13  11      125.75      124.20      5.26 o
   1  13  11       85.94       84.74     10.20 o
   2  13  11      172.57      175.10      9.05 o
   3  13  11      448.25      437.83     21.24 o
   4  13  11      485.28      522.17     16.50 o
   5  13  11       14.57       15.76      8.93 o
   6  13  11      724.06      742.96     20.82 o
   7  13  11       31.17       35.85      7.13 o
   8  13  11       11.24        9.32      6.26 o
  -5  14  11       82.30       69.01     11.04 o
  -4  14  11        0.34       -7.66      7.66 o
  -3  14  11       83.97       77.93      9.72 o
  -2  14  11      530.36      555.81     14.39 o
  -1  14  11       84.79       81.11      5.28 o
   0  14  11      202.41      197.16      5.91 o
   1  14  11      695.41      697.74     17.24 o
   2  14  11      286.37      288.46     13.25 o
   3  14  11       42.66       52.74      8.25 o
   4  14  11      179.53      196.96     11.42 o
   5  14  11       79.01       72.03      8.62 o
   6  14  11       81.86       81.81      9.76 o
   7  14  11       10.52       10.41      7.37 o
  -4  15  11      141.04      140.28     19.19 o
  -3  15  11       37.49       42.94     12.85 o
  -2  15  11       47.16       46.80      6.60 o
  -1  15  11       13.57       10.18      4.17 o
   0  15  11      448.30      465.49     16.72 o
   1  15  11      476.10      490.24     14.89 o
   2  15  11        2.52        7.04      7.81 o
   3  15  11      231.73      254.55     14.44 o
   4  15  11      326.86      319.39     16.38 o
   5  15  11        6.85        5.22      9.45 o
   6  15  11       95.55       99.78     38.35 o
  -3  16  11        4.13       25.06     14.12 o
  -2  16  11      192.93      201.25     11.79 o
  -1  16  11      137.43      146.41      7.77 o
   0  16  11        8.18        8.21      7.90 o
   1  16  11        0.04        2.49      6.18 o
   2  16  11        3.94        3.96      8.73 o
   3  16  11      207.56      204.96     14.69 o
   4  16  11       58.31       46.64     23.13 o
   5  16  11        0.49       -1.98      8.22 o
   0  17  11       13.20       17.42      8.46 o
   1  17  11       93.91       94.43     10.47 o
   2  17  11       91.37       91.78     12.94 o
   3  17  11       17.69       35.04     10.47 o
  -2 -11  12        7.78       22.02     14.02 o
  -1 -11  12      156.40      160.55     13.52 o
   0 -11  12       71.30       61.83      7.98 o
  -4 -10  12       57.23       72.42     11.35 o
  -3 -10  12      172.98      186.24     12.19 o
  -2 -10  12      262.29      256.16     10.15 o
  -1 -10  12      145.96      150.60      7.89 o
   0 -10  12        5.80       -0.74      6.05 o
   1 -10  12      147.93      163.30     22.65 o
   2 -10  12       16.13       26.77      9.03 o
  -6  -9  12      416.11      437.18     20.60 o
  -5  -9  12       11.72       23.76     10.13 o
  -4  -9  12      122.96      159.24     11.19 o
  -3  -9  12      200.26      209.24     12.51 o
  -2  -9  12      273.27      267.99      8.13 o
  -1  -9  12      155.42      163.47      7.43 o
   0  -9  12      161.50      162.19     12.32 o
   1  -9  12       74.45       83.32      8.70 o
   2  -9  12       90.75       90.93     19.43 o
   3  -9  12       34.01       29.91      9.45 o
   4  -9  12      184.81      205.71     14.55 o
  -7  -8  12      213.23      214.57     21.24 o
  -6  -8  12       17.38       25.95      9.69 o
  -5  -8  12      180.48      176.06     11.20 o
  -4  -8  12      292.26      270.36     17.15 o
  -3  -8  12        4.78        8.63      4.23 o
  -2  -8  12       80.40       85.83      5.58 o
  -1  -8  12        4.23        2.22      5.18 o
   0  -8  12       90.78       86.15      7.41 o
   1  -8  12      799.23      801.20     34.95 o
   2  -8  12        5.77        0.25      7.63 o
   3  -8  12      443.87      453.39     18.89 o
   4  -8  12      106.76      109.37     11.63 o
   5  -8  12       40.73       42.02     15.31 o
  -7  -7  12       13.31        5.44      8.70 o
  -6  -7  12      198.79      208.43     14.30 o
  -5  -7  12      176.89      169.91     10.80 o
  -4  -7  12       41.80       43.02      7.77 o
  -3  -7  12        6.37        9.04      3.66 o
  -2  -7  12       98.44       93.07      5.67 o
  -1  -7  12      391.01      390.53     14.57 o
   0  -7  12      195.21      189.61     15.51 o
   1  -7  12       16.00       31.81      6.76 o
   2  -7  12      142.48      120.59      9.22 o
   3  -7  12      449.85      484.05     19.30 o
   4  -7  12       38.47       55.78     11.17 o
   5  -7  12       72.32       86.57     10.50 o
   6  -7  12      332.13      342.72     24.58 o
  -8  -6  12       14.70       11.90      8.92 o
  -7  -6  12      196.37      162.17     13.37 o
  -6  -6  12      190.86      202.35     13.60 o
  -5  -6  12       80.25       82.56      8.69 o
  -4  -6  12        7.84        4.92      5.07 o
  -3  -6  12      228.28      215.39      7.07 o
  -2  -6  12      787.38      818.97     14.33 o
  -1  -6  12      342.85      358.99     11.17 o
   0  -6  12      170.04      165.49      8.20 o
   1  -6  12     1172.15     1155.56     39.87 o
   2  -6  12      136.15      139.53     12.96 o
   3  -6  12       18.24       17.54      8.11 o
   4  -6  12       46.82       57.86      8.08 o
   5  -6  12      183.09      183.00     10.69 o
   6  -6  12      104.21       95.36     24.53 o
   7  -6  12        3.62        8.07      6.07 o
  -8  -5  12      363.31      353.67     18.04 o
  -7  -5  12      193.95      187.50     24.83 o
  -6  -5  12       46.37       41.65      7.37 o
  -5  -5  12        7.67        2.48      5.99 o
  -4  -5  12      314.51      316.90      7.68 o
  -3  -5  12      744.29      745.08     13.05 o
  -2  -5  12       79.53       81.41      4.65 o
  -1  -5  12      199.21      197.56      8.37 o
   0  -5  12      926.62      932.01     29.76 o
   1  -5  12      506.70      498.36     14.71 o
   2  -5  12        0.26       -3.34      4.62 o
   3  -5  12      638.68      631.33     17.27 o
   4  -5  12      429.19      426.28     15.28 o
   5  -5  12        3.55        3.98      5.50 o
   6  -5  12       72.89       78.44     12.31 o
   7  -5  12        3.36        3.73      7.25 o
  -9  -4  12      202.05      225.40     15.28 o
  -8  -4  12      103.14      108.49     20.18 o
  -7  -4  12       45.00       37.82      9.22 o
  -6  -4  12        3.46        5.54      6.16 o
  -5  -4  12      904.76      882.06     23.62 o
  -4  -4  12      567.04      543.70     10.42 o
  -3  -4  12       17.14       27.34      4.06 o
  -2  -4  12      484.48      491.63     12.74 o
  -1  -4  12      742.02      719.59     22.66 o
   0  -4  12      113.93       96.86      6.81 o
   1  -4  12      153.51      156.04      7.83 o
   2  -4  12      105.90      111.39      8.11 o
   3  -4  12      159.89      166.64      8.01 o
   4  -4  12      278.29      273.30     10.14 o
   5  -4  12        0.32        6.81      5.09 o
   6  -4  12      297.87      303.03     11.08 o
   7  -4  12      291.59      291.23      8.62 o
   8  -4  12        0.49        7.42      6.92 o
  -9  -3  12       69.00       80.33     11.23 o
  -8  -3  12       47.39       61.59     13.43 o
  -7  -3  12       31.65       31.23      6.95 o
  -6  -3  12      397.75      375.26     13.82 o
  -5  -3  12      253.87      249.36      6.41 o
  -4  -3  12       15.23       12.07      3.55 o
  -3  -3  12      332.76      332.14     10.90 o
  -2  -3  12     1090.06     1084.34     21.66 o
  -1  -3  12       81.98       75.93      5.89 o
   0  -3  12      354.23      353.07      8.51 o
   1  -3  12      165.50      145.85      6.43 o
   2  -3  12      287.38      280.72      8.89 o
   3  -3  12       44.68       45.43      5.74 o
   4  -3  12        1.10        5.67      4.71 o
   5  -3  12      173.59      195.18      8.57 o
   6  -3  12      167.79      171.68      6.96 o
   7  -3  12       96.70       95.31      5.37 o
   8  -3  12       70.42       69.81      9.26 o
  -9  -2  12       28.97       25.07      9.38 o
  -8  -2  12        5.40        8.20      8.01 o
  -7  -2  12      319.30      313.43     13.64 o
  -6  -2  12      444.97      431.27     14.51 o
  -5  -2  12       12.93       15.67      3.48 o
  -4  -2  12      429.77      427.19      9.41 o
  -3  -2  12      315.80      321.72      7.38 o
  -2  -2  12       25.57       23.06      4.58 o
  -1  -2  12        0.05       -2.28      3.77 o
   0  -2  12      370.04      343.62     11.90 o
   1  -2  12      351.75      348.24      7.95 o
   2  -2  12      376.68      383.34     10.63 o
   3  -2  12       39.94       34.87      5.08 o
   4  -2  12      517.33      541.34     13.05 o
   5  -2  12      243.59      238.05     10.81 o
   6  -2  12        7.98        2.82      3.72 o
   7  -2  12      105.17      104.78      4.51 o
   8  -2  12       69.51       80.63      8.12 o
   9  -2  12       99.20       99.96      9.16 o
 -10  -1  12       58.29       60.64     15.65 o
  -9  -1  12       14.67       12.76     14.39 o
  -8  -1  12      437.35      484.32     19.82 o
  -7  -1  12      331.00      329.93     13.17 o
  -6  -1  12       85.73       92.54      4.82 o
  -5  -1  12      355.33      361.32      8.39 o
  -4  -1  12      141.53      149.07      5.25 o
  -3  -1  12       68.15       71.92      4.69 o
  -2  -1  12       80.46       75.48      5.50 o
  -1  -1  12       11.19        8.34      3.52 o
   0  -1  12      365.28      372.23      7.72 o
   1  -1  12     1491.94     1438.26     17.15 o
   2  -1  12       31.50       39.27      3.92 o
   3  -1  12     1625.74     1605.12     19.91 o
   4  -1  12      233.51      244.26      7.15 o
   5  -1  12      122.96      123.31      6.38 o
   6  -1  12       42.53       45.71      4.64 o
   7  -1  12      333.55      322.17     11.97 o
   8  -1  12        9.76       10.21      6.30 o
   9  -1  12       29.42       44.23      8.93 o
 -10   0  12       41.30       15.43      9.69 o
  -9   0  12      243.50      253.80     22.44 o
  -8   0  12       64.53       63.48      8.23 o
  -7   0  12       25.42       23.31      6.28 o
  -6   0  12       64.81       62.74      4.00 o
  -5   0  12      239.18      246.68      8.09 o
  -4   0  12      327.92      350.01      7.27 o
  -3   0  12        9.90        7.58      3.09 o
  -2   0  12      604.39      602.72     11.69 o
  -1   0  12     1382.57     1388.56     18.04 o
   0   0  12      126.83      123.39      4.70 o
   1   0  12      693.51      683.31     10.30 o
   2   0  12      427.71      445.64     11.30 o
   3   0  12       11.94       12.74      2.18 o
   4   0  12      350.86      332.81      7.92 o
   5   0  12      108.20      108.38      4.85 o
   6   0  12      653.41      626.32     17.35 o
   7   0  12      236.88      254.94     17.49 o
   8   0  12        1.89        0.82      5.80 o
   9   0  12       48.10       42.86      8.59 o
 -10   1  12       96.94       81.51     11.86 o
  -9   1  12       68.78       67.92      9.82 o
  -8   1  12       15.52       16.61      5.54 o
  -7   1  12      161.11      162.75      5.50 o
  -6   1  12      134.79      131.68      5.69 o
  -5   1  12      269.39      271.86      7.10 o
  -4   1  12        0.77        0.65      2.67 o
  -3   1  12      229.57      228.28      7.47 o
  -2   1  12      981.16      963.82     14.07 o
  -1   1  12      590.84      600.66     14.57 o
   0   1  12      563.14      607.32      9.73 o
   1   1  12     1838.63     1783.71     19.81 o
   2   1  12      513.73      501.08     10.93 o
   3   1  12      211.29      207.68      5.18 o
   4   1  12      478.31      496.88      7.76 o
   5   1  12      146.69      142.12      5.39 o
   6   1  12       72.32       85.94      6.84 o
   7   1  12       65.47       59.21      6.58 o
   8   1  12       10.94       19.64      7.10 o
   9   1  12      499.69      501.70     20.32 o
  10   1  12       30.59       35.01      8.39 o
 -10   2  12       37.33       47.65      8.18 o
  -9   2  12        5.18        4.04      5.80 o
  -8   2  12       27.76       36.24      7.19 o
  -7   2  12      371.44      353.57      7.66 o
  -6   2  12      216.93      205.36      6.46 o
  -5   2  12        4.93        6.87      2.93 o
  -4   2  12      603.29      582.13     11.65 o
  -3   2  12      995.08      988.02     23.52 o
  -2   2  12        4.55        6.04      2.83 o
  -1   2  12     1022.30      992.42     13.66 o
   0   2  12     1050.94      999.46     13.14 o
   1   2  12      122.41      118.74      3.88 o
   2   2  12        0.55        0.51      1.54 o
   3   2  12      200.82      205.80      5.01 o
   4   2  12      763.53      759.77     10.60 o
   5   2  12      143.45      136.69      4.86 o
   6   2  12       10.89       11.20      4.82 o
   7   2  12      398.36      401.75     14.35 o
   8   2  12      274.15      293.36     13.08 o
   9   2  12       24.22       30.17      8.10 o
  10   2  12      144.35      143.53     10.96 o
 -10   3  12       31.09       34.70      6.87 o
  -9   3  12      171.33      174.69      9.57 o
  -8   3  12      193.61      213.40      9.90 o
  -7   3  12      215.06      231.88      7.23 o
  -6   3  12        7.37       10.00      3.87 o
  -5   3  12      879.52      872.20     13.47 o
  -4   3  12      827.64      808.21     14.25 o
  -3   3  12      116.12      111.34      5.19 o
  -2   3  12     1294.18     1282.22     15.91 o
  -1   3  12      679.39      675.24     10.31 o
   0   3  12       76.79       54.86      4.30 o
   1   3  12      108.02      108.46      5.40 o
   2   3  12       53.07       60.42      3.01 o
   3   3  12       99.84      104.75      5.85 o
   4   3  12      290.85      285.89      7.38 o
   5   3  12        2.94       -2.17      3.65 o
   6   3  12      616.51      643.74     12.90 o
   7   3  12      641.01      650.94     17.70 o
   8   3  12        4.17        3.20      6.20 o
   9   3  12      209.04      230.22     11.88 o
  10   3  12       77.69       83.44     11.21 o
  -9   4  12      104.50      113.26     16.44 o
  -8   4  12      126.31      136.09      5.65 o
  -7   4  12       12.48        8.56      4.55 o
  -6   4  12      602.49      591.24     10.59 o
  -5   4  12      340.41      351.36     10.59 o
  -4   4  12       77.23       81.94      5.38 o
  -3   4  12      334.00      347.52      8.23 o
  -2   4  12     1366.33     1307.10     16.22 o
  -1   4  12       89.96       87.73      4.23 o
   0   4  12      224.83      206.41      5.82 o
   1   4  12       63.88       72.61      2.82 o
   2   4  12       69.53       77.36      3.64 o
   3   4  12      156.09      153.71      4.36 o
   4   4  12      108.44      108.37      3.65 o
   5   4  12      440.68      431.67     10.31 o
   6   4  12      461.19      448.31     19.94 o
   7   4  12       56.69       54.81      7.10 o
   8   4  12       69.76       76.16      7.94 o
   9   4  12      134.18      147.52     10.16 o
  10   4  12       23.84       28.20      7.73 o
  -9   5  12       66.07       69.75      7.89 o
  -8   5  12       31.97       42.27      4.34 o
  -7   5  12      887.27      893.72     14.27 o
  -6   5  12      174.00      164.42      8.49 o
  -5   5  12      220.68      228.68      8.09 o
  -4   5  12      623.26      600.57     13.80 o
  -3   5  12       81.66       86.62      5.37 o
  -2   5  12        2.99        4.28      2.87 o
  -1   5  12       69.83       66.96      4.66 o
   0   5  12       42.11       37.38      3.55 o
   1   5  12     1071.98     1043.76     12.28 o
   2   5  12      622.38      598.98      8.20 o
   3   5  12      527.85      508.63      7.54 o
   4   5  12     1254.84     1249.40     17.13 o
   5   5  12      391.45      403.47      9.02 o
   6   5  12        0.06       -1.93      4.30 o
   7   5  12       30.44       37.95      5.75 o
   8   5  12       90.86       98.73      9.84 o
   9   5  12       67.23       61.97      8.37 o
  10   5  12        7.52        2.85      9.64 o
  -9   6  12       97.53      108.09      8.87 o
  -8   6  12      453.59      460.17     12.26 o
  -7   6  12       50.58       51.66      7.85 o
  -6   6  12       80.66       79.38      5.91 o
  -5   6  12      111.69      112.90      6.48 o
  -4   6  12      237.74      231.80      7.97 o
  -3   6  12       69.80       69.91      4.30 o
  -2   6  12      102.43      100.44      5.56 o
  -1   6  12      224.83      236.36      7.47 o
   0   6  12      273.69      263.50      5.71 o
   1   6  12      109.61      107.41      3.78 o
   2   6  12       51.68       53.07      3.09 o
   3   6  12     1016.98     1006.06     12.28 o
   4   6  12      609.30      619.79     17.60 o
   5   6  12      107.29      100.48      5.74 o
   6   6  12      367.22      371.87      9.83 o
   7   6  12      402.05      421.39     10.90 o
   8   6  12       58.49       63.95      5.98 o
   9   6  12      111.10      113.98      9.09 o
  10   6  12      132.59      119.27      9.51 o
  -9   7  12      166.94      163.96      7.39 o
  -8   7  12       20.47       24.24      4.51 o
  -7   7  12       18.33       13.99      5.78 o
  -6   7  12       59.53       56.07      5.70 o
  -5   7  12       58.76       58.32      5.61 o
  -4   7  12       21.16       27.71      4.63 o
  -3   7  12       21.79       26.92      4.42 o
  -2   7  12      439.82      446.71     10.40 o
  -1   7  12      860.57      838.07     16.00 o
   0   7  12       65.78       63.41      2.97 o
   1   7  12     1186.69     1160.53     14.05 o
   2   7  12      565.63      558.14      9.29 o
   3   7  12        4.98        4.48      1.92 o
   4   7  12       23.95       31.82      4.33 o
   5   7  12       52.88       63.33      5.88 o
   6   7  12      459.76      436.30     12.20 o
   7   7  12       64.01       61.77      5.65 o
   8   7  12       68.88       67.56      6.01 o
   9   7  12      277.60      287.74     10.89 o
  10   7  12      431.25      448.81     15.59 o
  -8   8  12       21.02       25.90      5.55 o
  -7   8  12       51.35       39.35      6.80 o
  -6   8  12       21.61       17.83      5.04 o
  -5   8  12        3.99        4.48      4.49 o
  -4   8  12       96.42       99.47      7.95 o
  -3   8  12      258.88      266.90      8.72 o
  -2   8  12      140.96      152.38     12.04 o
  -1   8  12       70.41       72.80      5.12 o
   0   8  12       52.66       53.98      3.68 o
   1   8  12      658.02      653.86     10.73 o
   2   8  12       48.40       42.27      3.28 o
   3   8  12      126.81      140.00      7.15 o
   4   8  12      662.43      637.02     12.50 o
   5   8  12      311.44      284.27     10.05 o
   6   8  12       73.73       70.42      6.33 o
   7   8  12       32.49       32.40      5.66 o
   8   8  12      130.10      137.27      9.05 o
   9   8  12       92.61       83.30      7.55 o
  10   8  12        8.91        2.43      6.45 o
  -8   9  12       37.75       48.47      8.78 o
  -7   9  12        8.93       10.51      7.25 o
  -6   9  12       14.66        9.92      5.65 o
  -5   9  12      120.91      136.55      9.47 o
  -4   9  12      214.03      188.03     12.10 o
  -3   9  12      112.64      117.08      7.32 o
  -2   9  12       39.96       44.24      5.77 o
  -1   9  12      224.55      235.99      8.13 o
   0   9  12       32.17       35.80      3.40 o
   1   9  12       60.05       59.85      3.94 o
   2   9  12        1.95        3.63      2.37 o
   3   9  12      113.26      100.77      6.59 o
   4   9  12      348.61      338.21     12.43 o
   5   9  12       84.72       83.08      6.47 o
   6   9  12       30.44       31.19      5.55 o
   7   9  12      113.89       97.78      7.40 o
   8   9  12      190.33      190.92      9.42 o
   9   9  12       67.04       79.62     14.44 o
  -8  10  12       13.81       16.80      9.11 o
  -7  10  12        0.90        1.67      6.75 o
  -6  10  12        4.61       -1.93      6.49 o
  -5  10  12       96.76      107.42     19.36 o
  -4  10  12      402.09      420.41     17.32 o
  -3  10  12        0.20       -0.76      4.92 o
  -2  10  12      152.75      136.93      7.02 o
  -1  10  12       72.38       66.72      5.47 o
   0  10  12       21.10       20.88      3.09 o
   1  10  12       32.66       38.95      4.50 o
   2  10  12      124.54      145.93      7.67 o
   3  10  12      199.81      189.86      8.52 o
   4  10  12      138.08      138.46      8.99 o
   5  10  12       13.07       19.74      5.21 o
   6  10  12      271.25      264.75     10.31 o
   7  10  12       79.14       88.88      7.75 o
   8  10  12      104.58      120.98      8.09 o
   9  10  12       74.41       82.77      8.98 o
  -7  11  12        3.10        9.30      8.14 o
  -6  11  12      215.37      211.25     14.02 o
  -5  11  12        1.83        4.91      7.56 o
  -4  11  12        1.02       -1.33      5.03 o
  -3  11  12        3.83        7.33      4.86 o
  -2  11  12       77.31       74.94      6.01 o
  -1  11  12      272.62      273.17      9.46 o
   0  11  12       44.96       47.35      4.16 o
   1  11  12      564.60      531.85      9.39 o
   2  11  12      394.03      373.25     11.84 o
   3  11  12       12.83        8.16      5.71 o
   4  11  12      281.39      272.32     12.05 o
   5  11  12       60.67       63.18      7.49 o
   6  11  12       23.38       27.56      5.83 o
   7  11  12        7.67        3.26      5.42 o
   8  11  12       69.57       62.10      7.73 o
   9  11  12      149.89      134.49     10.78 o
  -6  12  12       32.35       38.06     10.09 o
  -5  12  12       42.57       60.66     10.19 o
  -4  12  12      123.07      143.85     10.05 o
  -3  12  12      103.17      106.53      9.90 o
  -2  12  12        9.00       13.54      4.97 o
  -1  12  12       57.27       58.11      4.84 o
   0  12  12        5.59        2.38      3.29 o
   1  12  12      229.85      225.35      6.22 o
   2  12  12       80.72       77.79      8.06 o
   3  12  12      161.23      157.24     24.61 o
   4  12  12      301.45      313.11     13.23 o
   5  12  12        2.53       -1.51      5.75 o
   6  12  12      136.07      128.18      8.32 o
   7  12  12      240.65      234.07     11.15 o
   8  12  12       15.82       12.28      6.45 o
  -6  13  12       29.92       20.22      9.15 o
  -5  13  12        2.52        8.16     10.99 o
  -4  13  12      145.70      156.87     16.39 o
  -3  13  12      113.65      126.23      8.26 o
  -2  13  12       44.85       42.88      7.08 o
  -1  13  12      263.54      265.79      8.17 o
   0  13  12        3.14       -0.75      3.39 o
   1  13  12       99.27      124.63     11.52 o
   2  13  12      212.06      206.59     17.49 o
   3  13  12       26.85       31.03      7.37 o
   4  13  12       22.12       24.34      7.19 o
   5  13  12        3.54       -5.98      5.98 o
   6  13  12        7.49        6.52      7.35 o
   7  13  12       59.94       49.79      7.79 o
   8  13  12       11.11        0.81     14.44 o
  -5  14  12      155.50      143.16     13.16 o
  -4  14  12       22.01       11.98      8.61 o
  -3  14  12       31.40       37.84     10.48 o
  -2  14  12        9.21        7.47      5.00 o
  -1  14  12       34.02       23.90      4.38 o
   0  14  12        0.08        1.92      3.07 o
   1  14  12      177.89      179.44      9.91 o
   2  14  12       42.72       57.89      7.40 o
   3  14  12        9.82       19.73      7.42 o
   4  14  12        3.33       -6.89      7.03 o
   5  14  12        4.85        6.15      7.93 o
   6  14  12        4.36       -4.34      8.62 o
   7  14  12        1.86       10.41      7.82 o
  -3  15  12        3.72       -0.48      9.62 o
  -2  15  12       16.87       17.51      5.00 o
  -1  15  12        0.15        3.04      3.72 o
   0  15  12       22.45       25.75      6.88 o
   1  15  12       66.26       70.54      8.10 o
   2  15  12      108.26      105.95     10.38 o
   3  15  12       25.22       10.06      8.89 o
   4  15  12       34.57       39.80      9.51 o
   5  15  12        3.55       -0.06      7.98 o
   6  15  12        6.42        0.34      8.08 o
  -2  16  12       54.60       54.87      5.65 o
  -1  16  12      121.41      127.85      6.90 o
   0  16  12       40.82       47.17      9.07 o
   1  16  12        2.79        1.51      7.57 o
   2  16  12       33.67       28.25     10.18 o
   3  16  12       51.22       55.06     10.85 o
   4  16  12      129.81      125.98     12.72 o
  -1 -10  13      116.35      115.93      6.71 o
  -4  -9  13       25.91       38.38      8.91 o
  -3  -9  13        4.44        8.89      7.89 o
  -2  -9  13      246.66      270.50      8.26 o
  -1  -9  13      448.23      444.08     14.92 o
   0  -9  13        5.09        9.00     12.37 o
   1  -9  13      163.65      200.60     15.38 o
   2  -9  13       26.82       27.93      9.53 o
  -5  -8  13        0.55        3.25      7.34 o
  -4  -8  13      110.32      104.54     10.20 o
  -3  -8  13      306.88      333.04     14.67 o
  -2  -8  13      130.10      126.44      6.53 o
  -1  -8  13       46.84       57.28      6.89 o
   0  -8  13       14.32       12.55      7.37 o
   1  -8  13      516.91      592.87     37.44 o
   2  -8  13      246.10      248.09     14.91 o
   3  -8  13      108.78      116.90     26.67 o
   4  -8  13      326.01      323.98     17.06 o
  -6  -7  13        0.61       -4.64      8.41 o
  -5  -7  13       76.54       72.18      9.15 o
  -4  -7  13      428.77      470.02     16.84 o
  -3  -7  13      153.52      161.43      6.38 o
  -2  -7  13       97.33      118.61      6.48 o
  -1  -7  13      727.70      773.94     20.75 o
   0  -7  13      367.22      364.49     12.26 o
   1  -7  13       11.94        8.03      6.62 o
   2  -7  13      121.35      134.60     12.05 o
   3  -7  13       12.05        6.89      8.19 o
   4  -7  13       15.50       24.37      8.87 o
   5  -7  13      128.31      136.30     22.58 o
  -7  -6  13        8.26       -0.54      8.80 o
  -6  -6  13      161.94      144.52     10.69 o
  -5  -6  13      297.74      318.14     14.63 o
  -4  -6  13       30.63       27.04      9.73 o
  -3  -6  13      104.49      100.48      5.72 o
  -2  -6  13      575.96      573.94     19.25 o
  -1  -6  13      263.93      264.36     10.18 o
   0  -6  13       17.26       22.58      6.50 o
   1  -6  13      144.37      154.98     18.14 o
   2  -6  13      116.73      116.75     11.12 o
   3  -6  13       45.24       44.35      9.11 o
   4  -6  13        3.32       11.52      8.13 o
   5  -6  13       16.51       19.47      7.51 o
   6  -6  13      112.03      117.83     13.88 o
  -8  -5  13        2.29        1.94      8.94 o
  -7  -5  13      263.01      273.68     40.81 o
  -6  -5  13      209.33      206.52     11.71 o
  -5  -5  13       63.52       61.03      8.22 o
  -4  -5  13      151.97      144.55      5.82 o
  -3  -5  13      575.94      565.17     12.81 o
  -2  -5  13      203.37      205.56      8.85 o
  -1  -5  13        0.07        3.32      5.06 o
   0  -5  13       18.63       25.53      7.51 o
   1  -5  13      121.23      123.12      8.74 o
   2  -5  13      286.17      285.19     14.60 o
   3  -5  13       30.52       28.06      6.99 o
   4  -5  13      150.48      153.47     10.14 o
   5  -5  13      512.58      548.49     16.94 o
   6  -5  13        3.47        3.91      7.76 o
   7  -5  13       17.02       16.53      4.92 o
  -8  -4  13      367.44      374.39     19.09 o
  -7  -4  13      317.54      319.54     16.98 o
  -6  -4  13       53.54       53.36      8.14 o
  -5  -4  13      265.20      262.29     12.27 o
  -4  -4  13      878.07      882.59     14.41 o
  -3  -4  13      121.19      137.88      9.52 o
  -2  -4  13       93.60       77.62      6.34 o
  -1  -4  13        8.39        0.46      4.67 o
   0  -4  13      290.74      283.45     10.13 o
   1  -4  13      266.98      279.38     12.50 o
   2  -4  13       98.26      115.18      8.56 o
   3  -4  13      308.12      322.95     12.90 o
   4  -4  13      585.09      609.10     15.70 o
   5  -4  13      168.98      165.78      8.89 o
   6  -4  13       80.22       83.70      7.37 o
   7  -4  13      229.08      230.94      8.01 o
  -8  -3  13      132.38      130.78     12.85 o
  -7  -3  13        5.01       -0.22      6.65 o
  -6  -3  13      209.34      202.72     11.22 o
  -5  -3  13      521.49      516.32      9.80 o
  -4  -3  13        6.51        7.47      3.74 o
  -3  -3  13       40.69       50.24      4.22 o
  -2  -3  13      147.44      153.62      9.74 o
  -1  -3  13     1071.92     1084.66     27.66 o
   0  -3  13      551.35      545.89     24.87 o
   1  -3  13      194.19      195.06      8.48 o
   2  -3  13      636.96      640.86     14.74 o
   3  -3  13      432.59      454.29     12.45 o
   4  -3  13       41.86       47.93      8.28 o
   5  -3  13      232.49      212.43     11.57 o
   6  -3  13      129.84      146.55      6.88 o
   7  -3  13      124.23      128.01      5.68 o
   8  -3  13        5.68        3.31      7.08 o
  -9  -2  13       52.79       57.23     11.10 o
  -8  -2  13        2.51       -5.25     10.00 o
  -7  -2  13      340.23      348.38     14.24 o
  -6  -2  13      248.33      265.79     12.24 o
  -5  -2  13       10.42        5.72      3.55 o
  -4  -2  13       97.36       97.59      5.51 o
  -3  -2  13      157.43      159.56      7.38 o
  -2  -2  13      395.48      384.14     11.11 o
  -1  -2  13      385.11      382.87     11.02 o
   0  -2  13        8.99        8.42      3.69 o
   1  -2  13      821.08      811.69     14.76 o
   2  -2  13     1708.24     1693.72     26.76 o
   3  -2  13       21.19       27.82      5.34 o
   4  -2  13      655.59      675.83     15.20 o
   5  -2  13      600.35      614.36     12.50 o
   6  -2  13        8.26        8.73      4.09 o
   7  -2  13        7.83        5.33      3.81 o
   8  -2  13       48.32       54.87     10.02 o
  -9  -1  13       56.76       62.96     11.28 o
  -8  -1  13      109.62      118.82     12.35 o
  -7  -1  13       93.87       99.68      9.20 o
  -6  -1  13        4.73        3.36      2.83 o
  -5  -1  13       44.46       45.08      4.41 o
  -4  -1  13      106.88      101.45      4.87 o
  -3  -1  13      615.29      631.26     16.07 o
  -2  -1  13      288.56      286.59      9.53 o
  -1  -1  13      215.09      193.27      7.95 o
   0  -1  13     1550.16     1511.81     19.86 o
   1  -1  13      205.34      190.22      5.84 o
   2  -1  13        5.76        8.07      4.56 o
   3  -1  13      694.75      689.72     14.93 o
   4  -1  13      526.21      545.71     18.33 o
   5  -1  13        6.93        7.11      3.84 o
   6  -1  13       29.41       30.40      3.92 o
   7  -1  13      141.63      147.60     10.04 o
   8  -1  13       63.62       54.24      7.97 o
  -9   0  13       60.34       32.46     14.62 o
  -8   0  13       50.99       58.35      8.59 o
  -7   0  13        4.42       -4.28      6.95 o
  -6   0  13        5.00        1.42      3.48 o
  -5   0  13       43.95       40.27      4.16 o
  -4   0  13      746.11      761.52     11.45 o
  -3   0  13      580.53      586.91     19.85 o
  -2   0  13      857.95      818.57     19.45 o
  -1   0  13     1626.88     1573.14     22.31 o
   0   0  13      392.96      398.05      8.90 o
   1   0  13      279.85      274.37      6.70 o
   2   0  13     1416.28     1402.52     22.88 o
   3   0  13       15.79       20.99      4.26 o
   4   0  13       44.01       38.39      3.63 o
   5   0  13       18.03       21.45      5.15 o
   6   0  13       34.73       33.02      3.53 o
   7   0  13      648.52      663.06     16.73 o
   8   0  13       10.79        6.80      6.26 o
   9   0  13       22.12       22.69      8.45 o
  -9   1  13       47.27       64.98     11.29 o
  -8   1  13       14.50       15.55      5.93 o
  -7   1  13        1.64        2.80      3.96 o
  -6   1  13      210.87      203.53      6.58 o
  -5   1  13      678.00      657.45     11.51 o
  -4   1  13       28.39       34.73      4.74 o
  -3   1  13      654.88      653.40     13.71 o
  -2   1  13      932.52      882.45     15.18 o
  -1   1  13      260.05      256.11      7.39 o
   0   1  13      200.35      194.97      7.00 o
   1   1  13      625.91      592.14     10.44 o
   2   1  13      249.32      269.08      6.32 o
   3   1  13        3.04        3.46      2.91 o
   4   1  13       28.50       26.12      3.32 o
   5   1  13      660.70      626.71     10.87 o
   6   1  13       45.89       62.97      6.75 o
   7   1  13        7.08        2.16      5.64 o
   8   1  13        8.07        3.81      7.12 o
   9   1  13       67.47       70.98     16.15 o
  -9   2  13       49.60       54.20      7.46 o
  -8   2  13       13.16       11.01      6.92 o
  -7   2  13      335.78      340.55      7.76 o
  -6   2  13      391.30      397.06      8.96 o
  -5   2  13        0.68       -1.30      2.97 o
  -4   2  13      938.01      903.15     19.29 o
  -3   2  13      893.63      840.29     14.86 o
  -2   2  13        6.02        4.54      3.29 o
  -1   2  13      369.32      361.07      7.81 o
   0   2  13      136.21      162.60      6.52 o
   1   2  13       83.42       77.39      5.29 o
   2   2  13      122.58      126.30      6.57 o
   3   2  13        9.78        8.70      2.51 o
   4   2  13      514.24      515.77      8.84 o
   5   2  13      407.67      405.62      8.41 o
   6   2  13       31.67       40.08      5.91 o
   7   2  13      180.90      190.26      9.38 o
   8   2  13       72.49       73.45     13.40 o
   9   2  13       25.37       22.21      7.95 o
  -9   3  13       48.26       46.91      9.49 o
  -8   3  13      189.11      176.86     10.99 o
  -7   3  13      144.73      141.15      6.12 o
  -6   3  13       28.20       29.45      4.40 o
  -5   3  13      337.36      337.16      9.59 o
  -4   3  13      522.15      508.06     15.68 o
  -3   3  13        3.07        0.52      3.74 o
  -2   3  13      204.36      202.51      6.67 o
  -1   3  13      486.36      486.17      9.01 o
   0   3  13      155.87      150.15      8.46 o
   1   3  13        6.80        9.43      3.03 o
   2   3  13       79.77       87.95      4.25 o
   3   3  13      208.71      205.14      4.95 o
   4   3  13      508.71      515.78      9.67 o
   5   3  13       28.70       29.35      2.82 o
   6   3  13       96.27       82.29      6.70 o
   7   3  13      257.78      246.79     11.94 o
   8   3  13      145.34      151.53     10.45 o
   9   3  13       26.75       20.27      7.97 o
  -9   4  13      221.48      210.65     10.82 o
  -8   4  13        8.37       10.48      3.19 o
  -7   4  13       23.65       24.52      4.31 o
  -6   4  13      163.17      144.16      7.76 o
  -5   4  13      132.88      129.59     17.45 o
  -4   4  13       10.68       12.29      4.16 o
  -3   4  13      106.77      100.36      5.89 o
  -2   4  13       19.18       21.57      3.83 o
  -1   4  13      639.83      617.89     12.08 o
   0   4  13      465.78      413.47     13.49 o
   1   4  13      377.10      339.84      8.46 o
   2   4  13     1125.76     1109.30     13.91 o
   3   4  13      343.84      335.72      6.96 o
   4   4  13      131.84      134.47      4.45 o
   5   4  13      330.03      338.42      8.82 o
   6   4  13      282.11      287.67      9.40 o
   7   4  13        6.07       -3.24      6.02 o
   8   4  13        8.04        8.08      6.79 o
   9   4  13      135.19      123.64     10.09 o
  -9   5  13        3.21        2.61      6.33 o
  -8   5  13        9.48       -0.81      4.19 o
  -7   5  13       54.20       65.27      5.96 o
  -6   5  13      295.55      283.98      9.31 o
  -5   5  13       17.29       22.14      4.87 o
  -4   5  13      116.43      115.36      7.22 o
  -3   5  13      100.52       89.31      5.78 o
  -2   5  13      561.55      541.65     11.48 o
  -1   5  13       10.25       13.94      3.87 o
   0   5  13       81.77       78.88      5.64 o
   1   5  13      392.86      404.70      8.85 o
   2   5  13      448.32      428.53      7.08 o
   3   5  13        1.22        2.48      2.34 o
   4   5  13     1521.44     1501.55     17.43 o
   5   5  13      303.56      297.52      8.37 o
   6   5  13        3.61        6.58      4.47 o
   7   5  13       47.05       43.65      6.36 o
   8   5  13      186.18      193.42     10.95 o
   9   5  13      117.78      123.81     16.01 o
  -9   6  13        2.22        9.19      6.55 o
  -8   6  13      114.55      122.04      6.28 o
  -7   6  13       71.61       64.83      6.19 o
  -6   6  13        3.05        2.69      4.57 o
  -5   6  13        1.69       -1.00      4.34 o
  -4   6  13      238.80      262.84      9.62 o
  -3   6  13      667.89      689.17     15.96 o
  -2   6  13       78.35       87.52      5.61 o
  -1   6  13      570.74      580.76     13.33 o
   0   6  13      542.23      531.81     11.50 o
   1   6  13       89.69      101.13      3.93 o
   2   6  13      528.44      496.87      9.18 o
   3   6  13      341.36      330.50      6.96 o
   4   6  13       88.60      100.80      5.94 o
   5   6  13      207.29      224.28      8.00 o
   6   6  13        9.28        1.47      4.52 o
   7   6  13      249.80      255.61      9.10 o
   8   6  13      158.57      167.32      9.00 o
   9   6  13       55.43       80.70      7.58 o
  -8   7  13       56.12       57.88      7.38 o
  -7   7  13       13.22       13.98      6.10 o
  -6   7  13       17.07       16.15      5.16 o
  -5   7  13      164.57      171.87      9.24 o
  -4   7  13      465.92      486.77     13.21 o
  -3   7  13       48.92       52.01      7.40 o
  -2   7  13      404.95      376.67     15.62 o
  -1   7  13      917.80      912.13     17.40 o
   0   7  13       18.57       25.98      4.80 o
   1   7  13      357.45      357.74      7.21 o
   2   7  13      513.03      509.36      9.24 o
   3   7  13      320.10      305.52      6.23 o
   4   7  13        1.13       -1.52      4.23 o
   5   7  13       31.75       34.33      5.51 o
   6   7  13      159.61      168.90      8.62 o
   7   7  13      180.19      183.48      9.64 o
   8   7  13        9.93       14.32      6.06 o
   9   7  13      277.27      310.00     13.62 o
  -8   8  13       30.26       26.40      5.95 o
  -7   8  13       42.85       47.73      7.33 o
  -6   8  13      301.83      311.64     11.52 o
  -5   8  13      170.32      166.18      8.70 o
  -4   8  13       54.22       52.60      7.35 o
  -3   8  13      606.34      601.05     16.47 o
  -2   8  13       79.14       85.53      7.17 o
  -1   8  13        1.36        1.42      4.20 o
   0   8  13       21.44       21.53      3.68 o
   1   8  13      457.50      466.30      9.21 o
   2   8  13      673.06      660.51     10.68 o
   3   8  13      294.56      283.92     10.17 o
   4   8  13      119.91      140.59      7.63 o
   5   8  13      883.33      888.09     27.44 o
   6   8  13      238.07      220.56     15.28 o
   7   8  13      301.65      302.41     11.19 o
   8   8  13      144.89      148.93      8.98 o
   9   8  13       45.30       47.56      7.75 o
  -8   9  13       46.86       50.40     12.05 o
  -7   9  13      101.81      114.96     14.62 o
  -6   9  13       56.64       68.27      7.45 o
  -5   9  13       38.56       38.08     10.88 o
  -4   9  13      337.80      344.25     16.06 o
  -3   9  13      395.23      380.26     13.68 o
  -2   9  13       15.77       17.29      5.21 o
  -1   9  13      243.57      250.32      8.65 o
   0   9  13      391.35      412.15      8.93 o
   1   9  13      102.63       99.07      5.23 o
   2   9  13        5.81        0.33      3.37 o
   3   9  13       26.75       18.94      5.22 o
   4   9  13      648.82      620.19     25.02 o
   5   9  13      366.87      362.83     13.73 o
   6   9  13       56.47       75.69      6.91 o
   7   9  13      289.47      318.03     13.11 o
   8   9  13      729.77      723.85     19.31 o
   9   9  13       13.46        6.24      6.69 o
  -7  10  13        3.86        3.58     12.53 o
  -6  10  13       27.41       26.19      8.87 o
  -5  10  13      225.88      243.44     14.43 o
  -4  10  13      124.75      139.14     15.54 o
  -3  10  13       10.42        6.23      5.97 o
  -2  10  13       13.07       15.38      5.52 o
  -1  10  13      250.32      265.16      9.02 o
   0  10  13      254.24      253.14      7.26 o
   1  10  13        3.81        7.77      3.21 o
   2  10  13      485.75      481.71     13.19 o
   3  10  13      707.99      722.44     16.43 o
   4  10  13       70.97       69.88      7.90 o
   5  10  13      126.22      133.67      9.44 o
   6  10  13      430.06      421.38     14.90 o
   7  10  13      123.31      120.08      8.19 o
   8  10  13        1.01       -1.79      6.20 o
  -6  11  13      123.38      138.00     15.54 o
  -5  11  13       63.88       58.97     12.78 o
  -4  11  13        0.27       -1.61      6.37 o
  -3  11  13       11.97       18.59      5.78 o
  -2  11  13       10.22       13.23      5.00 o
  -1  11  13      124.80      117.62      6.74 o
   0  11  13       14.29        4.64      3.48 o
   1  11  13      313.15      307.26      7.35 o
   2  11  13     1021.29     1031.67     43.76 o
   3  11  13      100.21       96.12      9.37 o
   4  11  13      222.89      224.73     11.48 o
   5  11  13      308.45      271.94     12.47 o
   6  11  13       20.80       29.67      9.09 o
   7  11  13        0.87       -0.73      5.95 o
   8  11  13       75.47       95.35      9.59 o
  -6  12  13      136.55      160.59     13.64 o
  -5  12  13        0.18        8.27      8.48 o
  -4  12  13       24.31       42.34      7.88 o
  -3  12  13       61.13       64.23     11.56 o
  -2  12  13       35.03       27.47      5.39 o
  -1  12  13        9.69        7.46      3.97 o
   0  12  13      347.92      347.18      8.81 o
   1  12  13      123.99      121.75      6.95 o
   2  12  13      179.58      175.83     15.06 o
   3  12  13        6.92        5.94      6.81 o
   4  12  13      280.86      289.51     13.21 o
   5  12  13      209.66      208.84     11.65 o
   6  12  13       17.21        5.62      8.27 o
   7  12  13      148.46      162.41     11.90 o
   8  12  13      155.78      158.59     12.88 o
  -5  13  13        2.63       -1.15      8.46 o
  -4  13  13        4.73       -2.77      8.14 o
  -3  13  13      372.26      405.81     13.29 o
  -2  13  13        0.35        0.61      6.87 o
  -1  13  13      529.24      535.89     11.10 o
   0  13  13      446.28      456.01     10.36 o
   1  13  13       31.81       30.98      6.71 o
   2  13  13      199.70      184.29     13.54 o
   3  13  13      176.18      176.01     11.31 o
   4  13  13        3.49        4.79      6.95 o
   5  13  13        0.29       -7.36      7.36 o
   6  13  13        3.50        6.80      7.88 o
   7  13  13      627.82      616.23     21.18 o
  -4  14  13       71.22       59.01     15.36 o
  -3  14  13       32.74       46.16     10.64 o
  -2  14  13       99.66      108.13      7.39 o
[truncated: 58,118 more chars]
